# Supplementary material for: The pepper virome: natural co-infection of diverse viruses and their quasispecies
Source: BMC Genomics. 2017 Jun 8;18:453. doi: 10.1186/s12864-017-3838-8 (PMC5465472; doi:10.1186/s12864-017-3838-8)
Supplement: Supplementary file 1 — Summary of de novo-assembled transcriptomes for two libraries using Trinity program. Table S2. Summary of MEGABLAST results to identify virus-associated contigs from PJ transcriptome. Table S3. Summary of MEGABLAST results to identify virus-associated contigs from TW transcriptome. Table S4. Summary of identified viruses in PJ and TW transcriptomes with numbers of associated viral contigs. Table S5. Single nucleotide variations of BPEV in the PJ transcriptome. Table S6. Single nucleotide variations of BPEV in the TW transcriptome. Table S7. Single nucleotide variations of PepVA in the PJ transcriptome. Table S8. Single nucleotide variations of PepVA in the TW transcriptome. Table S9. Single nucleotide variations of ChiLCV DNA-A in the PJ transcriptome. Table S10. Single nucleotide variations of ChiLCV DNA-A in the TW transcriptome. Table S11. Single nucleotide variations of PepLCV betasatellite in the PJ transcriptome. Table S12. Single nucleotide variations of PepLCV betasatellite in the TW transcriptome. Table S13. Single nucleotide variations of CYVMV alphasatellite in the PJ transcriptome. Table S14. Single nucleotide variations of CYVMV alphasatellite in the TW transcriptome. Table S15. Number of viral sequence reads and copy number for identified viruses. (XLSX 131 kb) [file 12864_2017_3838_MOESM1_ESM.xlsx]

## Sheet: S1
Supplementary Table 1. Summary of de novo assembled transcriptomes for two libraries using Trinity program.
Index	Pusa Jwala (PJ)	Taiwan2 (TW)
SRA No.	SRR1068215	SRR1123893
Sequencing method	Single end	Paired end
Total data size	3.8 Gb	7.3 Gb
Total No. of reads	50079890	107842024
Total No. of transcripts	82257	183666
Contig N50	1335	1271
Median contig length	473	464
Average contig	803.13	778.5
Total assembled bases	66062812	142984604
Percent GC	39.88	39.84

## Sheet: S2
Supplementary Table 2. Summary of MEGABLAST results to identify virus-associated contigs from PJ transcriptome
Assembler	Query id	Subject ids	Name of virus	Identity (%)	Alignment length	Mismatches	Gap opens	Query start	Query end	Subject start	Subject end	Evalue	Bit score
Trinity	lcl|c10896_g1_i1	gi|115350044|ref|NC_008374.1|	Tomato yellow leaf curl Guangdong virus DNA-A, complete sequence	89.3	355	38	0	1	355	2141	2495	3e-124	446
Velvet	gi|673316612|gb|GAXV01022218.1|	gi|14251190|ref|NC_002795.1|	Aconitum latent virus, complete genome	78.33	180	37	2	558	736	8136	7958	8e-24	115
Velvet	gi|673316611|gb|GAXV01022219.1|	gi|156603882|ref|NC_009759.1|	Potato rough dwarf virus, complete genome	72.79	849	205	23	2897	3732	5502	4667	2e-68	265
Velvet	gi|673278915|gb|GAXV01059915.1|	gi|164564322|ref|NC_010235.1|	Pepper leaf curl virus satellite DNA beta, complete genome	90.66	257	17	7	1	255	1065	814	5e-91	335
Velvet	gi|673299851|gb|GAXV01038979.1|	gi|164564322|ref|NC_010235.1|	Pepper leaf curl virus satellite DNA beta, complete genome	89.8	245	19	5	1	242	832	591	3e-83	309
Velvet	gi|673325406|gb|GAXV01013424.1|	gi|164564322|ref|NC_010235.1|	Pepper leaf curl virus satellite DNA beta, complete genome	91.47	434	37	0	1	434	596	163	1e-169	597
Velvet	gi|673325407|gb|GAXV01013423.1|	gi|164564322|ref|NC_010235.1|	Pepper leaf curl virus satellite DNA beta, complete genome	90.88	658	54	5	1	656	173	826	0	878
Trinity	lcl|c19466_g1_i1	gi|164564322|ref|NC_010235.1|	Pepper leaf curl virus satellite DNA beta, complete genome	91.97	971	67	10	1	968	1115	153	0	1351
Trinity	lcl|c19466_g1_i2	gi|164564322|ref|NC_010235.1|	Pepper leaf curl virus satellite DNA beta, complete genome	87.26	973	108	15	1	967	1115	153	0	1096
Velvet	gi|673260631|gb|GAXV01078199.1|	gi|18450263|ref|NC_003378.1|	Tobacco vein clearing virus, complete genome	74.58	236	50	10	6	236	6298	6528	9e-19	95.3
Velvet	gi|673276145|gb|GAXV01062685.1|	gi|18450263|ref|NC_003378.1|	Tobacco vein clearing virus, complete genome	82.75	342	50	6	1	336	4763	4425	3e-79	296
Velvet	gi|673282315|gb|GAXV01056515.1|	gi|18450263|ref|NC_003378.1|	Tobacco vein clearing virus, complete genome	89.09	220	20	4	6	223	4575	4792	1e-71	270
Velvet	gi|673297933|gb|GAXV01040897.1|	gi|18450263|ref|NC_003378.1|	Tobacco vein clearing virus, complete genome	87.84	222	27	0	3	224	4278	4499	7e-69	261
Trinity	lcl|c62002_g1_i1	gi|18450263|ref|NC_003378.1|	Tobacco vein clearing virus, complete genome	85.68	370	53	0	31	400	1786	1417	2e-107	390
Trinity	lcl|c7110_g1_i1	gi|18450263|ref|NC_003378.1|	Tobacco vein clearing virus, complete genome	86.23	414	53	4	154	565	4394	4805	5e-124	446
Velvet	gi|673316649|gb|GAXV01022181.1|	gi|23096165|ref|NC_004192.1|	Pepper leaf curl Bangladesh virus segment A component, complete genome	95.46	595	27	0	1	595	1341	1935	0	950
Velvet	gi|673316652|gb|GAXV01022178.1|	gi|23096165|ref|NC_004192.1|	Pepper leaf curl Bangladesh virus segment A component, complete genome	93.61	1330	85	0	2	1331	606	1935	0	1986
Trinity	lcl|c20645_g1_i2	gi|23096165|ref|NC_004192.1|	Pepper leaf curl Bangladesh virus segment A component, complete genome	92.55	1934	134	5	5	1936	40	1965	0	2765
Velvet	gi|673255288|gb|GAXV01083542.1|	gi|24943167|ref|NC_004365.1|	Aphid lethal paralysis virus, complete genome	94.55	202	11	0	1	202	9611	9410	2e-84	313
Velvet	gi|673259376|gb|GAXV01079454.1|	gi|24943167|ref|NC_004365.1|	Aphid lethal paralysis virus, complete genome	95.37	216	10	0	1	216	6539	6754	7e-94	344
Trinity	lcl|c31014_g1_i1	gi|24943167|ref|NC_004365.1|	Aphid lethal paralysis virus, complete genome	89.97	309	31	0	1	309	9342	9034	2e-110	399
Trinity	lcl|c38872_g1_i1	gi|24943167|ref|NC_004365.1|	Aphid lethal paralysis virus, complete genome	94.43	305	15	2	2	306	9368	9670	6e-131	468
Velvet	gi|673333419|gb|GAXV01005411.1|	gi|288860181|ref|NC_013801.1|	Croton yellow vein mosaic alphasatellite, complete genome	87.24	909	99	9	73	977	1046	151	0	1020
Trinity	lcl|c5958_g1_i1	gi|288860181|ref|NC_013801.1|	Croton yellow vein mosaic alphasatellite, complete genome	85.96	1061	130	11	35	1091	1	1046	0	1116
Velvet	gi|673296836|gb|GAXV01041994.1|	gi|29135243|ref|NC_004628.1|	Chilli leaf curl virus, complete genome	96.76	339	11	0	1	339	2350	2012	2e-160	566
Velvet	gi|673316650|gb|GAXV01022180.1|	gi|29135243|ref|NC_004628.1|	Chilli leaf curl virus, complete genome	94.44	342	19	0	1	342	726	1067	1e-148	527
Velvet	gi|673316651|gb|GAXV01022179.1|	gi|29135243|ref|NC_004628.1|	Chilli leaf curl virus, complete genome	98.31	356	6	0	1	356	83	438	4e-178	625
Trinity	lcl|c20645_g1_i1	gi|29135243|ref|NC_004628.1|	Chilli leaf curl virus, complete genome	95.5	911	41	0	4	914	39	949	0	1456
Trinity	lcl|c59845_g1_i1	gi|29135243|ref|NC_004628.1|	Chilli leaf curl virus, complete genome	96.3	216	8	0	1	216	1903	2118	3e-97	355
Velvet	gi|673325408|gb|GAXV01013422.1|	gi|308814349|ref|NC_014594.1|	Tomato leaf curl Bangladesh betasatellite, complete genome	87.21	477	52	8	1	471	189	662	9e-151	534
Velvet	gi|673255379|gb|GAXV01083451.1|	gi|342243406|ref|NC_015781.2|	Bell pepper endornavirus, complete genome	97.04	203	6	0	1	203	13299	13501	2e-93	342
Velvet	gi|673257086|gb|GAXV01081744.1|	gi|342243406|ref|NC_015781.2|	Bell pepper endornavirus, complete genome	94.66	337	18	0	1	337	5800	5464	1e-147	523
Velvet	gi|673257991|gb|GAXV01080839.1|	gi|342243406|ref|NC_015781.2|	Bell pepper endornavirus, complete genome	97.19	285	8	0	1	285	2844	2560	2e-135	483
Velvet	gi|673258351|gb|GAXV01080479.1|	gi|342243406|ref|NC_015781.2|	Bell pepper endornavirus, complete genome	96.68	271	9	0	1	271	11698	11428	5e-126	451
Velvet	gi|673258654|gb|GAXV01080176.1|	gi|342243406|ref|NC_015781.2|	Bell pepper endornavirus, complete genome	98.46	259	4	0	1	259	12676	12418	1e-127	457
Velvet	gi|673260383|gb|GAXV01078447.1|	gi|342243406|ref|NC_015781.2|	Bell pepper endornavirus, complete genome	95.24	252	12	0	1	252	12916	12665	2e-110	399
Velvet	gi|673261176|gb|GAXV01077654.1|	gi|342243406|ref|NC_015781.2|	Bell pepper endornavirus, complete genome	97.21	215	6	0	1	215	2147	2361	5e-100	364
Velvet	gi|673261502|gb|GAXV01077328.1|	gi|342243406|ref|NC_015781.2|	Bell pepper endornavirus, complete genome	97.92	240	5	0	2	241	9071	9310	2e-115	416
Velvet	gi|673262427|gb|GAXV01076403.1|	gi|342243406|ref|NC_015781.2|	Bell pepper endornavirus, complete genome	98.69	305	4	0	1	305	14535	14231	3e-153	542
Velvet	gi|673264119|gb|GAXV01074711.1|	gi|342243406|ref|NC_015781.2|	Bell pepper endornavirus, complete genome	98.32	535	9	0	1	535	7616	8150	0	939
Velvet	gi|673264149|gb|GAXV01074681.1|	gi|342243406|ref|NC_015781.2|	Bell pepper endornavirus, complete genome	96.31	406	15	0	1	406	7221	7626	0	667
Velvet	gi|673264480|gb|GAXV01074350.1|	gi|342243406|ref|NC_015781.2|	Bell pepper endornavirus, complete genome	98	400	8	0	1	400	4568	4169	0	695
Velvet	gi|673264616|gb|GAXV01074214.1|	gi|342243406|ref|NC_015781.2|	Bell pepper endornavirus, complete genome	93.72	223	14	0	1	223	7327	7105	4e-91	335
Velvet	gi|673265761|gb|GAXV01073069.1|	gi|342243406|ref|NC_015781.2|	Bell pepper endornavirus, complete genome	96.93	293	9	0	1	293	13827	13535	3e-138	492
Velvet	gi|673265944|gb|GAXV01072886.1|	gi|342243406|ref|NC_015781.2|	Bell pepper endornavirus, complete genome	97.69	303	7	0	1	303	8722	8420	4e-147	521
Velvet	gi|673266447|gb|GAXV01072383.1|	gi|342243406|ref|NC_015781.2|	Bell pepper endornavirus, complete genome	96.83	252	8	0	1	252	5744	5995	4e-117	422
Velvet	gi|673267105|gb|GAXV01071725.1|	gi|342243406|ref|NC_015781.2|	Bell pepper endornavirus, complete genome	98.17	219	4	0	1	219	4792	4574	1e-105	383
Velvet	gi|673267135|gb|GAXV01071695.1|	gi|342243406|ref|NC_015781.2|	Bell pepper endornavirus, complete genome	97.4	231	6	0	1	231	3589	3819	7e-109	394
Velvet	gi|673267258|gb|GAXV01071572.1|	gi|342243406|ref|NC_015781.2|	Bell pepper endornavirus, complete genome	95.25	337	16	0	1	337	6157	5821	6e-151	534
Velvet	gi|673268940|gb|GAXV01069890.1|	gi|342243406|ref|NC_015781.2|	Bell pepper endornavirus, complete genome	86.4	228	31	0	1	228	5036	4809	2e-65	250
Velvet	gi|673277565|gb|GAXV01061265.1|	gi|342243406|ref|NC_015781.2|	Bell pepper endornavirus, complete genome	97.61	251	6	0	1	251	4472	4722	6e-120	431
Velvet	gi|673278912|gb|GAXV01059918.1|	gi|342243406|ref|NC_015781.2|	Bell pepper endornavirus, complete genome	97.47	868	22	0	1	868	11763	12630	0	1482
Velvet	gi|673279556|gb|GAXV01059274.1|	gi|342243406|ref|NC_015781.2|	Bell pepper endornavirus, complete genome	98.62	289	4	0	1	289	8420	8132	2e-144	512
Velvet	gi|673280687|gb|GAXV01058143.1|	gi|342243406|ref|NC_015781.2|	Bell pepper endornavirus, complete genome	98.7	460	6	0	1	460	1077	1536	0	817
Velvet	gi|673281559|gb|GAXV01057271.1|	gi|342243406|ref|NC_015781.2|	Bell pepper endornavirus, complete genome	96.76	463	15	0	1	463	9897	10359	0	773
Velvet	gi|673283621|gb|GAXV01055209.1|	gi|342243406|ref|NC_015781.2|	Bell pepper endornavirus, complete genome	97.1	276	8	0	1	276	12021	11746	2e-130	466
Velvet	gi|673283987|gb|GAXV01054843.1|	gi|342243406|ref|NC_015781.2|	Bell pepper endornavirus, complete genome	98.24	683	11	1	1	682	8330	9012	0	1194
Velvet	gi|673284394|gb|GAXV01054436.1|	gi|342243406|ref|NC_015781.2|	Bell pepper endornavirus, complete genome	97.15	456	13	0	1	456	10702	10247	0	771
Velvet	gi|673284397|gb|GAXV01054433.1|	gi|342243406|ref|NC_015781.2|	Bell pepper endornavirus, complete genome	86.78	681	90	0	1	681	6957	6277	0	760
Velvet	gi|673284544|gb|GAXV01054286.1|	gi|342243406|ref|NC_015781.2|	Bell pepper endornavirus, complete genome	87.29	354	45	0	4	357	6285	6638	5e-112	405
Velvet	gi|673285299|gb|GAXV01053531.1|	gi|342243406|ref|NC_015781.2|	Bell pepper endornavirus, complete genome	97.61	503	12	0	1	503	1532	2034	0	863
Velvet	gi|673285306|gb|GAXV01053524.1|	gi|342243406|ref|NC_015781.2|	Bell pepper endornavirus, complete genome	95.82	287	12	0	2	288	3318	3604	7e-130	464
Velvet	gi|673286370|gb|GAXV01052460.1|	gi|342243406|ref|NC_015781.2|	Bell pepper endornavirus, complete genome	97.74	665	15	0	1	665	9630	8966	0	1146
Velvet	gi|673288425|gb|GAXV01050405.1|	gi|342243406|ref|NC_015781.2|	Bell pepper endornavirus, complete genome	88.64	405	46	0	1	405	4710	5114	1e-138	494
Velvet	gi|673290392|gb|GAXV01048438.1|	gi|342243406|ref|NC_015781.2|	Bell pepper endornavirus, complete genome	97.34	451	12	0	1	451	7785	7335	0	767
Velvet	gi|673291668|gb|GAXV01047162.1|	gi|342243406|ref|NC_015781.2|	Bell pepper endornavirus, complete genome	98.06	360	7	0	1	360	2358	2717	1e-178	627
Velvet	gi|673292534|gb|GAXV01046296.1|	gi|342243406|ref|NC_015781.2|	Bell pepper endornavirus, complete genome	97.95	244	5	0	1	244	8034	7791	1e-117	424
Velvet	gi|673292554|gb|GAXV01046276.1|	gi|342243406|ref|NC_015781.2|	Bell pepper endornavirus, complete genome	86.83	486	62	2	26	510	5177	5661	6e-153	542
Velvet	gi|673293513|gb|GAXV01045317.1|	gi|342243406|ref|NC_015781.2|	Bell pepper endornavirus, complete genome	96	900	36	0	1	900	78	977	0	1463
Velvet	gi|673294395|gb|GAXV01044435.1|	gi|342243406|ref|NC_015781.2|	Bell pepper endornavirus, complete genome	85.56	360	52	0	1	360	6754	7113	1e-103	377
Velvet	gi|673299852|gb|GAXV01038978.1|	gi|342243406|ref|NC_015781.2|	Bell pepper endornavirus, complete genome	98.06	1239	24	0	1	1239	2397	1159	0	2156
Trinity	lcl|c21067_g1_i1	gi|342243406|ref|NC_015781.2|	Bell pepper endornavirus, complete genome	97.08	1131	33	0	1	1131	11750	12880	0	1906
Trinity	lcl|c21902_g1_i1	gi|342243406|ref|NC_015781.2|	Bell pepper endornavirus, complete genome	92.89	2039	145	0	4	2042	8296	6258	0	2963
Trinity	lcl|c22761_g1_i1	gi|342243406|ref|NC_015781.2|	Bell pepper endornavirus, complete genome	97.31	670	18	0	1	670	14724	14055	0	1138
Trinity	lcl|c24220_g1_i1	gi|342243406|ref|NC_015781.2|	Bell pepper endornavirus, complete genome	97.19	462	13	0	1	462	13950	13489	0	782
Trinity	lcl|c2520_g1_i1	gi|342243406|ref|NC_015781.2|	Bell pepper endornavirus, complete genome	96.85	826	26	0	1	826	10883	10058	0	1382
Trinity	lcl|c2520_g2_i1	gi|342243406|ref|NC_015781.2|	Bell pepper endornavirus, complete genome	96.18	314	12	0	1	314	9769	10082	7e-145	514
Trinity	lcl|c2520_g2_i2	gi|342243406|ref|NC_015781.2|	Bell pepper endornavirus, complete genome	96.93	261	8	0	1	261	9769	10029	5e-122	438
Trinity	lcl|c2520_g2_i2	gi|342243406|ref|NC_015781.2|	Bell pepper endornavirus, complete genome	96.93	261	8	0	1	261	9769	10029	5e-122	438
Trinity	lcl|c2520_g2_i2	gi|342243406|ref|NC_015781.2|	Bell pepper endornavirus, complete genome	98.15	54	1	0	262	315	10111	10058	1e-18	95.3
Trinity	lcl|c2520_g2_i2	gi|342243406|ref|NC_015781.2|	Bell pepper endornavirus, complete genome	98.15	54	1	0	262	315	10111	10058	1e-18	95.3
Trinity	lcl|c26076_g1_i1	gi|342243406|ref|NC_015781.2|	Bell pepper endornavirus, complete genome	98.02	1367	27	0	1	1367	8283	9649	0	2375
Trinity	lcl|c28608_g1_i1	gi|342243406|ref|NC_015781.2|	Bell pepper endornavirus, complete genome	95.9	951	39	0	1	951	989	39	0	1541
Trinity	lcl|c30161_g1_i1	gi|342243406|ref|NC_015781.2|	Bell pepper endornavirus, complete genome	95.88	388	16	0	1	388	3348	3735	3e-179	628
Trinity	lcl|c32789_g1_i1	gi|342243406|ref|NC_015781.2|	Bell pepper endornavirus, complete genome	97.69	216	5	0	1	216	12882	13097	3e-102	372
Trinity	lcl|c34764_g1_i1	gi|342243406|ref|NC_015781.2|	Bell pepper endornavirus, complete genome	96.18	314	12	0	1	314	2807	3120	7e-145	514
Trinity	lcl|c35332_g1_i1	gi|342243406|ref|NC_015781.2|	Bell pepper endornavirus, complete genome	95.17	766	37	0	1	766	11714	10949	0	1210
Trinity	lcl|c36159_g1_i1	gi|342243406|ref|NC_015781.2|	Bell pepper endornavirus, complete genome	89.46	930	98	0	1	930	4462	5391	0	1175
Trinity	lcl|c38486_g1_i1	gi|342243406|ref|NC_015781.2|	Bell pepper endornavirus, complete genome	97.72	307	7	0	1	307	13092	13398	3e-149	529
Trinity	lcl|c40068_g1_i1	gi|342243406|ref|NC_015781.2|	Bell pepper endornavirus, complete genome	98.09	366	7	0	1	366	4071	4436	0	638
Trinity	lcl|c4769_g1_i1	gi|342243406|ref|NC_015781.2|	Bell pepper endornavirus, complete genome	97.9	1758	37	0	1	1758	2811	1054	0	3042
Trinity	lcl|c61446_g1_i1	gi|342243406|ref|NC_015781.2|	Bell pepper endornavirus, complete genome	98.89	361	4	0	1	361	4079	3719	0	645
Trinity	lcl|c61566_g1_i1	gi|342243406|ref|NC_015781.2|	Bell pepper endornavirus, complete genome	94.4	893	48	2	6	897	5383	6274	0	1371
Velvet	gi|673291750|gb|GAXV01047080.1|	gi|379987781|ref|NC_016965.1|	Tomato leaf curl Ranchi virus DNA-A, complete genome	94.69	207	11	0	1	207	2286	2492	3e-87	322
Trinity	lcl|c20881_g1_i2	gi|607064625|ref|NC_023892.1|	Gaillardia latent virus isolate 5/18-05-2010, complete genome	72.41	1196	286	34	2558	3733	6002	4831	4e-91	340
Trinity	lcl|c20881_g1_i3	gi|607064625|ref|NC_023892.1|	Gaillardia latent virus isolate 5/18-05-2010, complete genome	71.96	1191	302	27	1902	3078	6003	4831	5e-85	320
Velvet	gi|673316653|gb|GAXV01022177.1|	gi|85667885|ref|NC_007723.1|	Tomato leaf curl Joydebpur virus DNA-A, complete genome	92.42	462	33	2	4	464	609	1069	0	658
Velvet	gi|673318010|gb|GAXV01020820.1|	gi|85667885|ref|NC_007723.1|	Tomato leaf curl Joydebpur virus DNA-A, complete genome	91.75	982	75	1	10	991	1096	121	0	1360
Velvet	gi|673318448|gb|GAXV01020382.1|	gi|85667885|ref|NC_007723.1|	Tomato leaf curl Joydebpur virus DNA-A, complete genome	95.2	833	40	0	3	835	1932	1100	0	1317
Velvet	gi|673274525|gb|GAXV01064305.1|	gi|896684331|ref|NC_027527.1|	Pea streak virus isolate VRS-541, complete genome	84.85	66	7	3	1567	1630	3663	3727	2e-08	63.9
Velvet	gi|673327412|gb|GAXV01011418.1|	gi|896684331|ref|NC_027527.1|	Pea streak virus isolate VRS-541, complete genome	84.85	66	7	3	1686	1749	3727	3663	3e-08	63.9
Trinity	lcl|c13413_g1_i1	gi|896684331|ref|NC_027527.1|	Pea streak virus isolate VRS-541, complete genome	84.85	66	7	3	2271	2334	3663	3727	3e-08	63.9
Trinity	lcl|c13413_g1_i2	gi|896684331|ref|NC_027527.1|	Pea streak virus isolate VRS-541, complete genome	84.85	66	7	3	2271	2334	3663	3727	3e-08	63.9
Trinity	lcl|c11492_g1_i1	gi|9627994|ref|NC_001648.1|	Cassava vein mosaic virus, complete genome	79.38	160	33	0	46	205	5388	5229	2e-24	113

## Sheet: S3
Supplementary Table 3. Summary of MEGABLAST results to identify virus-associated contigs from TW transcriptome
Assembler	Query id	Subject ids	Name of virus	Identity (%)	Alignment length	Mismatches	Gap opens	Query start	Query end	Subject start	Subject end	Evalue	Bit score
Trinity	lcl|c53070_g1_i2	gi|156603882|ref|NC_009759.1|	Aconitum latent virus, complete genome	72.79	849	205	23	4978	5813	4667	5502	2e-68	265
Trinity	lcl|c53070_g1_i5	gi|156603882|ref|NC_009759.1|	Aconitum latent virus, complete genome	72.79	849	205	23	1786	2621	4667	5502	1e-68	265
Trinity	lcl|c53077_g1_i2	gi|156603882|ref|NC_009759.1|	Aconitum latent virus, complete genome	74.05	370	74	18	21	379	5025	4667	2e-28	132
Trinity	lcl|c21325_g1_i1	gi|164564322|ref|NC_010235.1|	Pepper leaf curl virus satellite DNA beta, complete genome	90.14	213	19	2	24	236	866	1076	3e-73	276
Trinity	lcl|c44565_g1_i1	gi|164564322|ref|NC_010235.1|	Pepper leaf curl virus satellite DNA beta, complete genome	93.45	336	22	0	2	337	279	614	2e-140	499
Trinity	lcl|c44565_g2_i1	gi|164564322|ref|NC_010235.1|	Pepper leaf curl virus satellite DNA beta, complete genome	90.69	290	27	0	1	290	127	416	2e-106	387
Trinity	lcl|c44565_g2_i2	gi|164564322|ref|NC_010235.1|	Pepper leaf curl virus satellite DNA beta, complete genome	91.68	709	54	5	1	707	127	832	0	977
Trinity	lcl|c47706_g1_i1	gi|164564322|ref|NC_010235.1|	Pepper leaf curl virus satellite DNA beta, complete genome	91.55	497	42	0	4	500	659	163	0	686
Trinity	lcl|c47706_g1_i3	gi|164564322|ref|NC_010235.1|	Pepper leaf curl virus satellite DNA beta, complete genome	94.11	492	29	0	4	495	659	168	0	749
Trinity	lcl|c47706_g1_i7	gi|164564322|ref|NC_010235.1|	Pepper leaf curl virus satellite DNA beta, complete genome	93.79	145	6	3	1	144	1018	876	6e-55	215
Velvet	gi|673243744|gb|GAXU01008232.1|	gi|164564322|ref|NC_010235.1|	Pepper leaf curl virus satellite DNA beta, complete genome	93.17	278	19	0	1	278	556	279	3e-113	409
Velvet	gi|673244155|gb|GAXU01007821.1|	gi|164564322|ref|NC_010235.1|	Pepper leaf curl virus satellite DNA beta, complete genome	87.35	490	59	2	3	489	173	662	6e-158	558
Trinity	lcl|c119026_g1_i1	gi|18450263|ref|NC_003378.1|	Tobacco vein clearing virus, complete genome	92.09	215	17	0	6	220	4105	4319	1e-81	303
Trinity	lcl|c18520_g1_i1	gi|18450263|ref|NC_003378.1|	Tobacco vein clearing virus, complete genome	86.25	240	29	4	9	246	4555	4792	1e-67	257
Trinity	lcl|c36839_g1_i1	gi|18450263|ref|NC_003378.1|	Tobacco vein clearing virus, complete genome	83.82	241	35	1	189	425	4394	4634	5e-58	226
Trinity	lcl|c51207_g1_i1	gi|18450263|ref|NC_003378.1|	Tobacco vein clearing virus, complete genome	69.63	833	211	31	121	924	6528	5709	3e-19	99
Trinity	lcl|c53120_g1_i1	gi|18450263|ref|NC_003378.1|	Tobacco vein clearing virus, complete genome	88.92	334	37	0	1	334	4425	4092	3e-114	412
Trinity	lcl|c53120_g3_i2	gi|18450263|ref|NC_003378.1|	Tobacco vein clearing virus, complete genome	83.37	884	138	9	1141	2020	5318	4440	0	809
Velvet	gi|673177646|gb|GAXU01074330.1|	gi|18450263|ref|NC_003378.1|	Tobacco vein clearing virus, complete genome	87.45	231	25	4	1	229	4564	4792	2e-69	263
Velvet	gi|673198740|gb|GAXU01053236.1|	gi|18450263|ref|NC_003378.1|	Tobacco vein clearing virus, complete genome	85.22	230	30	1	10	235	4544	4315	2e-60	233
Trinity	lcl|c129660_g1_i1	gi|23096165|ref|NC_004192.1|	Pepper leaf curl Bangladesh virus segment A component, complete genome	94.25	261	15	0	1	261	2383	2123	2e-110	399
Velvet	gi|673228430|gb|GAXU01023546.1|	gi|23096165|ref|NC_004192.1|	Pepper leaf curl Bangladesh virus segment A component, complete genome	93.07	1804	119	1	4	1807	1973	176	0	2634
Trinity	lcl|c26187_g1_i1	gi|24943167|ref|NC_004365.1|	Aphid lethal paralysis virus, complete genome	92.53	669	43	4	2	670	9759	9098	0	952
Trinity	lcl|c56836_g1_i1	gi|24943167|ref|NC_004365.1|	Aphid lethal paralysis virus, complete genome	91.25	846	67	4	18	863	8929	9767	0	1146
Velvet	gi|673181445|gb|GAXU01070531.1|	gi|24943167|ref|NC_004365.1|	Aphid lethal paralysis virus, complete genome	94.28	297	16	1	4	300	9434	9139	2e-126	453
Velvet	gi|673184640|gb|GAXU01067336.1|	gi|24943167|ref|NC_004365.1|	Aphid lethal paralysis virus, complete genome	93.3	403	20	4	1	403	9363	9758	6e-167	588
Velvet	gi|673203642|gb|GAXU01048334.1|	gi|24943167|ref|NC_004365.1|	Aphid lethal paralysis virus, complete genome	91.38	232	20	0	2	233	9115	9346	5e-86	318
Trinity	lcl|c47706_g1_i6	gi|28209379|ref|NC_004558.1|	Tomato leaf curl Gujarat virus - [Varanasi] segment A, complete sequence	92.54	536	40	0	1	536	2015	2550	0	769
Velvet	gi|673195155|gb|GAXU01056821.1|	gi|28209379|ref|NC_004558.1|	Tomato leaf curl Gujarat virus - [Varanasi] segment A, complete sequence	94.29	403	23	0	1	403	2130	2532	7e-176	617
Trinity	lcl|c34787_g1_i1	gi|288860181|ref|NC_013801.1|	Croton yellow vein mosaic alphasatellite, complete genome	88.7	522	53	3	1	519	661	143	3e-180	632
Trinity	lcl|c44722_g1_i1	gi|288860181|ref|NC_013801.1|	Croton yellow vein mosaic alphasatellite, complete genome	84.99	1099	141	16	1	1089	16	1100	0	1094
Velvet	gi|673213526|gb|GAXU01038450.1|	gi|288860181|ref|NC_013801.1|	Croton yellow vein mosaic alphasatellite, complete genome	86.38	969	112	12	24	983	1100	143	0	1040
Trinity	lcl|c83909_g1_i1	gi|28972962|ref|NC_004611.1|	Tomato leaf curl New Delhi virus DNA A, complete sequence	97.1	207	6	0	2	208	1721	1515	1e-95	350
Trinity	lcl|c47706_g1_i4	gi|28976177|ref|NC_004614.1|	Tomato leaf curl Bangladesh virus, complete genome	95.54	381	17	0	1	381	2011	2391	1e-173	610
Trinity	lcl|c52686_g1_i1	gi|29135243|ref|NC_004628.1|	Chilli leaf curl virus, complete genome	95.29	1657	73	5	38	1692	1937	284	0	2623
Trinity	lcl|c52719_g1_i1	gi|29135243|ref|NC_004628.1|	Chilli leaf curl virus, complete genome	91.21	808	69	2	4	810	221	1027	0	1098
Trinity	lcl|c52719_g1_i2	gi|29135243|ref|NC_004628.1|	Chilli leaf curl virus, complete genome	95.87	919	38	0	1	919	31	949	0	1487
Velvet	gi|673228271|gb|GAXU01023705.1|	gi|29135243|ref|NC_004628.1|	Chilli leaf curl virus, complete genome	96.95	328	10	0	2	329	111	438	6e-156	551
Velvet	gi|673228429|gb|GAXU01023547.1|	gi|29135243|ref|NC_004628.1|	Chilli leaf curl virus, complete genome	95.86	531	22	0	1	531	700	170	0	859
Trinity	lcl|c44565_g2_i3	gi|308814349|ref|NC_014594.1|	Tomato leaf curl Bangladesh betasatellite, complete genome	85.71	714	89	12	1	705	127	836	0	741
Trinity	lcl|c47706_g1_i2	gi|308814349|ref|NC_014594.1|	Tomato leaf curl Bangladesh betasatellite, complete genome	92.23	283	18	4	17	297	448	168	7e-110	398
Trinity	lcl|c47706_g1_i5	gi|308814349|ref|NC_014594.1|	Tomato leaf curl Bangladesh betasatellite, complete genome	85.45	866	101	23	1	855	1019	168	0	878
Velvet	gi|673243743|gb|GAXU01008233.1|	gi|308814349|ref|NC_014594.1|	Tomato leaf curl Bangladesh betasatellite, complete genome	86.78	643	73	11	12	645	812	173	0	706
Trinity	lcl|c88150_g1_i1	gi|328545949|ref|NC_015328.1|	Sweet potato caulimo-like virus, complete genome	79.13	206	35	6	1	205	5450	5252	4e-31	135
Trinity	lcl|c101415_g1_i1	gi|342243406|ref|NC_015781.2|	Bell pepper endornavirus, complete genome	97.44	273	7	0	1	273	13103	13375	2e-130	466
Trinity	lcl|c102710_g1_i1	gi|342243406|ref|NC_015781.2|	Bell pepper endornavirus, complete genome	97.74	221	5	0	1	221	4376	4156	5e-105	381
Trinity	lcl|c109052_g1_i1	gi|342243406|ref|NC_015781.2|	Bell pepper endornavirus, complete genome	97.1	758	22	0	1	758	3309	4066	0	1279
Trinity	lcl|c111455_g1_i1	gi|342243406|ref|NC_015781.2|	Bell pepper endornavirus, complete genome	97.44	312	8	0	2	313	13152	12841	2e-150	532
Trinity	lcl|c112960_g1_i1	gi|342243406|ref|NC_015781.2|	Bell pepper endornavirus, complete genome	95.74	258	11	0	1	258	12293	12036	2e-115	416
Trinity	lcl|c115011_g1_i1	gi|342243406|ref|NC_015781.2|	Bell pepper endornavirus, complete genome	97.06	204	6	0	9	212	7144	7347	7e-94	344
Trinity	lcl|c115191_g1_i1	gi|342243406|ref|NC_015781.2|	Bell pepper endornavirus, complete genome	96.43	280	10	0	1	280	11952	11673	2e-129	462
Trinity	lcl|c121725_g1_i1	gi|342243406|ref|NC_015781.2|	Bell pepper endornavirus, complete genome	98	802	16	0	1	802	7363	8164	0	1393
Trinity	lcl|c122153_g1_i1	gi|342243406|ref|NC_015781.2|	Bell pepper endornavirus, complete genome	99.07	429	4	0	1	429	4159	3731	0	771
Trinity	lcl|c123758_g1_i1	gi|342243406|ref|NC_015781.2|	Bell pepper endornavirus, complete genome	97.39	307	8	0	3	309	13361	13667	1e-147	523
Trinity	lcl|c12392_g1_i1	gi|342243406|ref|NC_015781.2|	Bell pepper endornavirus, complete genome	98.35	303	5	0	1	303	9356	9658	2e-150	532
Trinity	lcl|c124265_g1_i1	gi|342243406|ref|NC_015781.2|	Bell pepper endornavirus, complete genome	96.86	478	15	0	2	479	9869	10346	0	800
Trinity	lcl|c127329_g1_i1	gi|342243406|ref|NC_015781.2|	Bell pepper endornavirus, complete genome	97.07	307	9	0	1	307	13659	13965	6e-146	518
Trinity	lcl|c129552_g1_i1	gi|342243406|ref|NC_015781.2|	Bell pepper endornavirus, complete genome	97.22	431	12	0	1	431	11691	11261	0	730
Trinity	lcl|c130848_g1_i1	gi|342243406|ref|NC_015781.2|	Bell pepper endornavirus, complete genome	97.35	490	13	0	1	490	2422	2911	0	833
Trinity	lcl|c14846_g1_i1	gi|342243406|ref|NC_015781.2|	Bell pepper endornavirus, complete genome	98.19	497	9	0	4	500	8214	7718	0	869
Trinity	lcl|c24680_g1_i1	gi|342243406|ref|NC_015781.2|	Bell pepper endornavirus, complete genome	97.72	1317	30	0	3	1319	10044	8728	0	2266
Trinity	lcl|c27291_g1_i1	gi|342243406|ref|NC_015781.2|	Bell pepper endornavirus, complete genome	96.98	2153	65	0	1	2153	15	2167	0	3616
Trinity	lcl|c27587_g1_i1	gi|342243406|ref|NC_015781.2|	Bell pepper endornavirus, complete genome	92.6	2109	156	0	1	2109	7707	5599	0	3031
Trinity	lcl|c2948_g1_i1	gi|342243406|ref|NC_015781.2|	Bell pepper endornavirus, complete genome	97.13	627	18	0	1	627	3750	3124	0	1059
Trinity	lcl|c4384_g1_i1	gi|342243406|ref|NC_015781.2|	Bell pepper endornavirus, complete genome	96.57	1311	45	0	1	1311	1342	32	0	2172
Trinity	lcl|c53417_g1_i1	gi|342243406|ref|NC_015781.2|	Bell pepper endornavirus, complete genome	97.92	1156	24	0	1	1156	8162	9317	0	2002
Trinity	lcl|c53814_g1_i1	gi|342243406|ref|NC_015781.2|	Bell pepper endornavirus, complete genome	97.09	412	12	0	1	412	11594	12005	0	695
Trinity	lcl|c54733_g1_i1	gi|342243406|ref|NC_015781.2|	Bell pepper endornavirus, complete genome	96.14	311	12	0	1	311	12051	12361	3e-143	508
Trinity	lcl|c70568_g1_i1	gi|342243406|ref|NC_015781.2|	Bell pepper endornavirus, complete genome	97.59	415	10	0	1	415	12450	12864	0	712
Trinity	lcl|c72208_g1_i1	gi|342243406|ref|NC_015781.2|	Bell pepper endornavirus, complete genome	93.61	407	26	0	97	503	10781	11187	5e-173	608
Trinity	lcl|c76176_g1_i1	gi|342243406|ref|NC_015781.2|	Bell pepper endornavirus, complete genome	96.88	641	20	0	2	642	10977	10337	0	1074
Trinity	lcl|c77138_g1_i1	gi|342243406|ref|NC_015781.2|	Bell pepper endornavirus, complete genome	97.81	320	7	0	2	321	8769	8450	2e-156	553
Trinity	lcl|c78794_g1_i1	gi|342243406|ref|NC_015781.2|	Bell pepper endornavirus, complete genome	96.87	351	11	0	1	351	2892	3242	5e-167	588
Trinity	lcl|c80062_g1_i1	gi|342243406|ref|NC_015781.2|	Bell pepper endornavirus, complete genome	97.31	928	25	0	1	928	14104	13177	0	1576
Trinity	lcl|c80572_g1_i1	gi|342243406|ref|NC_015781.2|	Bell pepper endornavirus, complete genome	85.93	654	92	0	20	673	6500	7153	0	699
Trinity	lcl|c81563_g1_i1	gi|342243406|ref|NC_015781.2|	Bell pepper endornavirus, complete genome	96.95	557	17	0	1	557	14169	14725	0	935
Trinity	lcl|c83177_g1_i1	gi|342243406|ref|NC_015781.2|	Bell pepper endornavirus, complete genome	98.12	639	12	0	1	639	4058	4696	0	1114
Trinity	lcl|c83556_g1_i1	gi|342243406|ref|NC_015781.2|	Bell pepper endornavirus, complete genome	98.88	267	3	0	1	267	8471	8205	8e-134	477
Trinity	lcl|c87944_g1_i1	gi|342243406|ref|NC_015781.2|	Bell pepper endornavirus, complete genome	98.33	299	5	0	1	299	12733	12435	3e-148	525
Trinity	lcl|c91537_g1_i1	gi|342243406|ref|NC_015781.2|	Bell pepper endornavirus, complete genome	95.7	279	12	0	1	279	5936	6214	2e-125	449
Trinity	lcl|c91549_g1_i1	gi|342243406|ref|NC_015781.2|	Bell pepper endornavirus, complete genome	97.64	931	22	0	1	931	2786	1856	0	1598
Trinity	lcl|c91616_g1_i1	gi|342243406|ref|NC_015781.2|	Bell pepper endornavirus, complete genome	98.52	405	6	0	1	405	1771	1367	0	715
Trinity	lcl|c91982_g1_i1	gi|342243406|ref|NC_015781.2|	Bell pepper endornavirus, complete genome	88.33	1063	122	2	3	1064	4700	5761	0	1275
Trinity	lcl|c94115_g1_i1	gi|342243406|ref|NC_015781.2|	Bell pepper endornavirus, complete genome	88.3	1017	116	3	2	1016	5489	4474	0	1216
Trinity	lcl|c95281_g1_i1	gi|342243406|ref|NC_015781.2|	Bell pepper endornavirus, complete genome	96.89	289	9	0	1	289	10329	10617	5e-136	484
Velvet	gi|673172413|gb|GAXU01079563.1|	gi|342243406|ref|NC_015781.2|	Bell pepper endornavirus, complete genome	98.81	253	3	0	1	253	4330	4078	5e-126	451
Velvet	gi|673173261|gb|GAXU01078715.1|	gi|342243406|ref|NC_015781.2|	Bell pepper endornavirus, complete genome	96.6	235	8	0	3	237	2154	1920	1e-107	390
Velvet	gi|673174958|gb|GAXU01077018.1|	gi|342243406|ref|NC_015781.2|	Bell pepper endornavirus, complete genome	97.76	223	5	0	1	223	8538	8760	4e-106	385
Velvet	gi|673175049|gb|GAXU01076927.1|	gi|342243406|ref|NC_015781.2|	Bell pepper endornavirus, complete genome	98.06	310	6	0	1	310	1853	1544	1e-152	540
Velvet	gi|673177295|gb|GAXU01074681.1|	gi|342243406|ref|NC_015781.2|	Bell pepper endornavirus, complete genome	97.47	316	8	0	1	316	2103	2418	1e-152	540
Velvet	gi|673177322|gb|GAXU01074654.1|	gi|342243406|ref|NC_015781.2|	Bell pepper endornavirus, complete genome	98.31	415	7	0	1	415	1379	965	0	728
Velvet	gi|673178992|gb|GAXU01072984.1|	gi|342243406|ref|NC_015781.2|	Bell pepper endornavirus, complete genome	97.56	287	7	0	1	287	2709	2423	3e-138	492
Velvet	gi|673179181|gb|GAXU01072795.1|	gi|342243406|ref|NC_015781.2|	Bell pepper endornavirus, complete genome	97.82	229	5	0	1	229	4569	4341	2e-109	396
Velvet	gi|673183936|gb|GAXU01068040.1|	gi|342243406|ref|NC_015781.2|	Bell pepper endornavirus, complete genome	98	300	6	0	1	300	4506	4805	4e-147	521
Velvet	gi|673185846|gb|GAXU01066130.1|	gi|342243406|ref|NC_015781.2|	Bell pepper endornavirus, complete genome	98.35	424	7	0	1	424	4045	3622	0	745
Velvet	gi|673189190|gb|GAXU01062786.1|	gi|342243406|ref|NC_015781.2|	Bell pepper endornavirus, complete genome	98.67	225	3	0	1	225	8206	8430	1e-110	399
Velvet	gi|673189294|gb|GAXU01062682.1|	gi|342243406|ref|NC_015781.2|	Bell pepper endornavirus, complete genome	97.24	652	18	0	2	653	13238	13889	0	1105
Velvet	gi|673190358|gb|GAXU01061618.1|	gi|342243406|ref|NC_015781.2|	Bell pepper endornavirus, complete genome	97.07	410	12	0	1	410	10306	9897	0	691
Velvet	gi|673191234|gb|GAXU01060742.1|	gi|342243406|ref|NC_015781.2|	Bell pepper endornavirus, complete genome	95.59	227	10	0	1	227	3538	3312	5e-100	364
Velvet	gi|673194115|gb|GAXU01057861.1|	gi|342243406|ref|NC_015781.2|	Bell pepper endornavirus, complete genome	98.52	270	4	0	1	270	9657	9388	8e-134	477
Velvet	gi|673194501|gb|GAXU01057475.1|	gi|342243406|ref|NC_015781.2|	Bell pepper endornavirus, complete genome	98.82	339	4	0	1	339	14562	14224	5e-172	604
Velvet	gi|673195114|gb|GAXU01056862.1|	gi|342243406|ref|NC_015781.2|	Bell pepper endornavirus, complete genome	97.31	223	6	0	1	223	9795	10017	2e-104	379
Velvet	gi|673195298|gb|GAXU01056678.1|	gi|342243406|ref|NC_015781.2|	Bell pepper endornavirus, complete genome	98.04	306	6	0	1	306	7377	7682	2e-150	532
Velvet	gi|673198173|gb|GAXU01053803.1|	gi|342243406|ref|NC_015781.2|	Bell pepper endornavirus, complete genome	97.88	848	18	0	1	848	8753	9600	0	1467
Velvet	gi|673199929|gb|GAXU01052047.1|	gi|342243406|ref|NC_015781.2|	Bell pepper endornavirus, complete genome	97.02	436	13	0	1	436	3210	3645	0	734
Velvet	gi|673201537|gb|GAXU01050439.1|	gi|342243406|ref|NC_015781.2|	Bell pepper endornavirus, complete genome	98.09	1100	21	0	1	1100	9315	8216	0	1916
Velvet	gi|673201589|gb|GAXU01050387.1|	gi|342243406|ref|NC_015781.2|	Bell pepper endornavirus, complete genome	96.38	525	19	0	1	525	5651	6175	0	865
Velvet	gi|673201598|gb|GAXU01050378.1|	gi|342243406|ref|NC_015781.2|	Bell pepper endornavirus, complete genome	97.9	666	14	0	1	666	8042	7377	0	1153
Velvet	gi|673202163|gb|GAXU01049813.1|	gi|342243406|ref|NC_015781.2|	Bell pepper endornavirus, complete genome	98.3	471	8	0	1	471	7722	8192	0	826
Velvet	gi|673202478|gb|GAXU01049498.1|	gi|342243406|ref|NC_015781.2|	Bell pepper endornavirus, complete genome	98.48	395	6	0	1	395	1372	1766	0	697
Velvet	gi|673203586|gb|GAXU01048390.1|	gi|342243406|ref|NC_015781.2|	Bell pepper endornavirus, complete genome	96.96	329	10	0	1	329	3231	2903	2e-156	553
Velvet	gi|673205587|gb|GAXU01046389.1|	gi|342243406|ref|NC_015781.2|	Bell pepper endornavirus, complete genome	88	1033	122	2	1	1032	5745	4714	0	1219
Velvet	gi|673209154|gb|GAXU01042822.1|	gi|342243406|ref|NC_015781.2|	Bell pepper endornavirus, complete genome	88.85	646	72	0	1	646	6718	7363	0	795
Velvet	gi|673214519|gb|GAXU01037457.1|	gi|342243406|ref|NC_015781.2|	Bell pepper endornavirus, complete genome	96.53	691	24	0	1	691	217	907	0	1144
Velvet	gi|673216004|gb|GAXU01035972.1|	gi|342243406|ref|NC_015781.2|	Bell pepper endornavirus, complete genome	95.86	966	40	0	1	966	981	16	0	1563
Trinity	lcl|c79286_g1_i1	gi|379987781|ref|NC_016965.1|	Tomato leaf curl Ranchi virus DNA-A, complete genome	92.62	596	42	2	1	595	2545	1951	0	856
Velvet	gi|673210703|gb|GAXU01041273.1|	gi|379987781|ref|NC_016965.1|	Tomato leaf curl Ranchi virus DNA-A, complete genome	91.7	506	40	2	1	505	2536	2032	0	701
Velvet	gi|673228270|gb|GAXU01023706.1|	gi|380469872|ref|NC_016984.1|	Pepper leaf curl Lahore Virus-[Pakistan:Lahore1:2004] segment A, complete genome	94.36	975	55	0	5	979	959	1933	0	1496
Velvet	gi|673183273|gb|GAXU01068703.1|	gi|478755998|ref|NC_020999.1|	Rose yellow vein virus strain RYVV-MN1, complete genome	100	28	0	0	153	180	5117	5144	4e-06	52.8
Velvet	gi|673194014|gb|GAXU01057962.1|	gi|478755998|ref|NC_020999.1|	Rose yellow vein virus strain RYVV-MN1, complete genome	100	28	0	0	222	249	5144	5117	6e-06	52.8
Trinity	lcl|c31293_g1_i1	gi|571026786|ref|NC_023292.1|	Papaya leaf curl alphasatellite clone PaLCuA[PK/Mul/07], complete sequence	88.17	541	55	7	70	610	1049	518	0	636
Trinity	lcl|c53070_g1_i3	gi|607064625|ref|NC_023892.1|	Gaillardia latent virus isolate 5/18-05-2010, complete genome	72.41	1196	286	34	1785	2960	4831	6002	3e-91	340
Trinity	lcl|c53077_g1_i1	gi|607064625|ref|NC_023892.1|	Gaillardia latent virus isolate 5/18-05-2010, complete genome	72.32	1196	287	34	2537	3712	6002	4831	2e-89	335
Trinity	lcl|c53077_g1_i4	gi|607064625|ref|NC_023892.1|	Gaillardia latent virus isolate 5/18-05-2010, complete genome	72.32	1196	287	34	575	1750	6002	4831	1e-89	335
Velvet	gi|673228523|gb|GAXU01023453.1|	gi|607064625|ref|NC_023892.1|	Gaillardia latent virus isolate 5/18-05-2010, complete genome	72.32	1196	287	34	4975	6150	4831	6002	2e-89	335
Trinity	lcl|c52719_g1_i3	gi|85667885|ref|NC_007723.1|	Tomato leaf curl Joydebpur virus DNA-A, complete genome	95.06	729	36	0	4	732	221	949	0	1147
Velvet	gi|673228269|gb|GAXU01023707.1|	gi|85667885|ref|NC_007723.1|	Tomato leaf curl Joydebpur virus DNA-A, complete genome	93.16	1346	84	3	1	1345	594	1932	0	1969
Trinity	lcl|c33393_g2_i1	gi|896684331|ref|NC_027527.1|	Pea streak virus isolate VRS-541, complete genome	84.85	66	7	3	137	200	3663	3727	5e-09	63.9
Trinity	lcl|c96805_g1_i1	gi|896684331|ref|NC_027527.1|	Pea streak virus isolate VRS-541, complete genome	84.85	66	7	3	160	223	3727	3663	4e-09	63.9
Velvet	gi|673169371|gb|GAXU01082605.1|	gi|896684331|ref|NC_027527.1|	Pea streak virus isolate VRS-541, complete genome	84.85	66	7	3	247	310	3663	3727	5e-09	63.9
Trinity	lcl|c116156_g1_i1	gi|9627994|ref|NC_001648.1|	Cassava vein mosaic virus, complete genome	96.08	51	2	0	56	106	5234	5284	2e-15	84.2

## Sheet: S4
Supplementary Table 4. Summary of identified viruses in PJ and TW transcriptomes with numbers of associated viral contigs
Index	Name of virus	Abbreviation	PJ Velvet	PJ Trinity	TW Velvet	TW Trinity	Total No.	Accession No.	Size of genome	Type of genome
1	Aphid lethal paralysis virus	ALPV	2	2	3	2	9	NC_004365.1	9812	linear RNA
2	Pepper leaf curl Bangladesh virus	PepLCBV	2	1	1	1	5	NC_004192.1	2753	circular DNA
3	Tomato leaf curl Gujarat virus	ToLCGV	0	0	1	1	2	NC_004558.1	2757	circular DNA
4	Tomato leaf curl New Delhi virus	ToLCNDV	0	0	0	1	1	NC_004611.1	2739	circular DNA
5	Tomato leaf curl Bangladesh virus	ToLCBV	0	0	0	1	1	NC_004614.1	2761	circular DNA
6	Chilli leaf curl virus	ChLCuV	3	2	2	3	10	NC_004628.1	2754	circular DNA
7	Tomato leaf curl Joydebpur virus	ToLCJoV	3	0	1	1	5	NC_007723.1	2761	circular DNA
8	Tomato yellow leaf curl Guangdong virus	TYLCGdV	0	1	0	0	1	NC_008374.1	2744	circular DNA
9	Tomato leaf curl Ranchi virus	ToLCRnV	1	0	1	1	3	NC_016965.1	2762	circular DNA
10	Pepper leaf curl Lahore virus	PepLCLaV	0	0	1	0	1	NC_016984.1	2747	circular DNA
11	Croton yellow vein mosaic alphasatellite	CYVMVA	1	1	1	2	5	NC_013801.1	1347	circular DNA
12	Papaya leaf curl alphasatellite	PaLCrA	0	0	0	1	1	NC_023292.1	1364	circular DNA
13	Tomato leaf curl Bangladesh betasatellite	ToLCBDB	1	0	1	3	5	NC_014594.1	1371	circular DNA
14	Pepper leaf curl virus betasatellite	PepLCB	4	2	2	7	15	NC_010235.1	1361	linear DNA
15	Cassava vein mosaic virus	CVMV	0	1	0	1	2	NC_001648.1	8159	circular DNA
16	Rose yellow vein virus	RYVV	0	0	2	0	2	NC_020999.1	9314	circular DNA
17	Sweet potato caulimo-like virus	SPCaLV	0	0	0	1	1	NC_015328.1	7723	circular DNA
18	Tobacco vein clearing virus	TVCV	4	2	2	6	14	NC_003378.1	7767	linear DNA
19	Bell pepper endornavirus	BPEV	41	20	30	41	132	NC_015781.2	14728	linear RNA
20	Aconitum latent virus	AcLV	1	0	0	0	1	NC_002795.1	8657	linear RNA
21	Potato rough dwarf virus	PRDV	1	0	0	3	4	NC_009759.1	8404	linear RNA
22	Gaillardia latent virus	GalLV	0	2	1	3	6	NC_023892.1	8659	linear RNA
23	Pea streak virus	PeSV	2	2	1	2	7	NC_027527.1	8041	linear RNA

## Sheet: S5
Supplementary Table 5. Single nucleotide variations of BPEV in the PJ transcriptome
Library	Accession No.	Description	Abbreviation	No. of reads	Size	Copy No.	Genome
PJ	NC_013801.1	Croton yellow vein mosaic alphasatellite	CYVMA	28	1347	2.09948	ssDNA alpha
PJ	NC_023292.1	Papaya leaf curl alphasatellite	PaLCrA	18	1364	1.33284	ssDNA alpha
PJ	NC_005048.1	Chilli leaf curl betasatellite	ChLCuB	12	1387	0.873828	ssDNA beta
PJ	NC_010235.1	Pepper leaf curl betasatellite	PepLCB	84	1361	6.23365	ssDNA beta
PJ	NC_014594.1	Tomato leaf curl Bangladesh betasatellite	ToLCBDB	37	1371	2.72575	ssDNA beta
PJ	NC_004628.1	Chilli leaf curl virus	ChLCuV	4638	2754	170.094	ssDNA DNA-A
PJ	NC_024491.1	Mirabilis leaf curl India virus	MiLCuInV	406	2778	14.761	ssDNA DNA-A
PJ	NC_014707.1	Papaya leaf crumple virus	PaLCrV	735	2736	27.1327	ssDNA DNA-A
PJ	NC_004192.1	Pepper leaf curl Bangladesh virus	PepLCBV	2096	2753	76.8965	ssDNA DNA-A
PJ	NC_016984.1	Pepper leaf curl Lahore virus	PepLCLaV	1209	2747	44.4518	ssDNA DNA-A
PJ	NC_024687.1	Rose leaf curl virus	RoLCuV	103	2741	3.79533	ssDNA DNA-A
PJ	NC_004614.1	Tomato leaf curl Bangladesh virus	ToLCBV	47	2761	1.7193	ssDNA DNA-A
PJ	NC_023034.1	Tomato leaf curl Gandhinagar virus	ToLCGNV	35	2760	1.2808	ssDNA DNA-A
PJ	NC_004558.1	Tomato leaf curl Gujarat virus	ToLCGV	60	2757	2.19804	ssDNA DNA-A
PJ	NC_007723.1	Tomato leaf curl Joydebpur virus	ToLCJoV	4302	2761	157.371	ssDNA DNA-A
PJ	NC_003897.1	Tomato leaf curl Karnataka virus	ToLCKV	93	2759	3.40449	ssDNA DNA-A
PJ	NC_023312.1	Tomato leaf curl Liwa virus	ToLCLV	365	2761	13.352	ssDNA DNA-A
PJ	NC_006874.1	Tomato leaf curl Madagascar virus	ToLCMV	20	2777	0.727404	ssDNA DNA-A
PJ	NC_008299.1	Tomato leaf curl Pakistan virus	ToLCPV	523	2759	19.1457	ssDNA DNA-A
PJ	NC_016965.1	Tomato leaf curl Ranchi virus	ToLCRV	180	2762	6.58219	ssDNA DNA-A
PJ	NC_004647.1	Tomato leaf curl Sri Lanka virus	ToLCSLV	55	2756	2.0156	ssDNA DNA-A
PJ	NC_003378.1	Tobacco vein clearing virus	TVCV	26	7767	0.338097	dsDNA
PJ	NC_015781.2	Bell pepper endornavirus	BPEV	626	14728	4.29291	dsRNA
PJ	NC_004365.1	Aphid lethal paralysis virus	ALPV	33	9812	0.339686	ssRNA
PJ	KU726694	Pepper virus A	PepVA	5852	8696	67.9683	ssRNA
TW	NC_013801.1	Croton yellow vein mosaic alphasatellite	CYVMA	52	1347	3.89903	ssDNA alpha
TW	NC_023292.1	Papaya leaf curl alphasatellite	PaLCrA	50	1364	3.70235	ssDNA alpha
TW	NC_005048.1	Chilli leaf curl betasatellite	ChLCuB	16	1387	1.1651	ssDNA beta
TW	NC_010235.1	Pepper leaf curl betasatellite	PepLCB	155	1361	11.5026	ssDNA beta
TW	NC_014594.1	Tomato leaf curl Bangladesh betasatellite	ToLCBDB	59	1371	4.34646	ssDNA beta
TW	NC_004628.1	Chilli leaf curl virus	ChLCuV	10043	2754	368.316	ssDNA DNA-A
TW	NC_024491.1	Mirabilis leaf curl India virus	MiLCuInV	553	2778	20.1055	ssDNA DNA-A
TW	NC_014707.1	Papaya leaf crumple virus	PaLCrV	1880	2736	69.4006	ssDNA DNA-A
TW	NC_004192.1	Pepper leaf curl Bangladesh virus	PepLCBV	4827	2753	177.089	ssDNA DNA-A
TW	NC_016984.1	Pepper leaf curl Lahore virus	PepLCLaV	1858	2747	68.3138	ssDNA DNA-A
TW	NC_024687.1	Rose leaf curl virus	RoLCuV	124	2741	4.56914	ssDNA DNA-A
TW	NC_023023.1	Spinach yellow vein Sikar virus	SYVSV	10	2753	0.366873	ssDNA DNA-A
TW	NC_009553.1	Tobacco leaf curl Thailand virus	TLCTV	46	2752	1.68823	ssDNA DNA-A
TW	NC_004614.1	Tomato leaf curl Bangladesh virus	ToLCBV	45	2761	1.64614	ssDNA DNA-A
TW	NC_023034.1	Tomato leaf curl Gandhinagar virus	ToLCGNV	122	2760	4.46449	ssDNA DNA-A
TW	NC_005842.1	Tomato leaf curl Iran virus	ToLCIV	15	2763	0.548317	ssDNA DNA-A
TW	NC_007723.1	Tomato leaf curl Joydebpur virus	ToLCJoV	8099	2761	296.269	ssDNA DNA-A
TW	NC_003897.1	Tomato leaf curl Karnataka virus	ToLCKV	68	2759	2.48931	ssDNA DNA-A
TW	NC_023312.1	Tomato leaf curl Liwa virus	ToLCLV	596	2761	21.8022	ssDNA DNA-A
TW	NC_004611.1	Tomato leaf curl New Delhi virus	ToLCNDV	14	2739	0.516247	ssDNA DNA-A
TW	NC_008299.1	Tomato leaf curl Pakistan virus	ToLCPV	1116	2759	40.8539	ssDNA DNA-A
TW	NC_016965.1	Tomato leaf curl Ranchi virus	ToLCRV	156	2762	5.70456	ssDNA DNA-A
TW	NC_004647.1	Tomato leaf curl Sri Lanka virus	ToLCSLV	44	2756	1.61248	ssDNA DNA-A
TW	NC_003378.1	Tobacco vein clearing virus	TVCV	48	7767	0.624179	dsDNA
TW	NC_015781.2	Bell pepper endornavirus	BPEV	1210	14728	8.2978	dsRNA
TW	NC_004365.1	Aphid lethal paralysis virus	ALPV	86	9812	0.885243	ssRNA
TW	KU726694	Pepper virus A	PepVA	7728	8696	89.7571	ssRNA

## Sheet: S6
Supplementary Table 6. Single nucleotide variations of BPEV in the TW transcriptome
##fileformat=VCFv4.2
##FILTER=<ID=PASS,Description="All filters passed">
##samtoolsVersion=1.3+htslib-1.3
##samtoolsCommand=samtools mpileup -uvf BPEV_PJ.fasta SRR1068215_BPEV_PJ_R-sorted.bam
##reference=file://BPEV_PJ.fasta
##contig=<ID=BPEV_PJ,length=14647>
##ALT=<ID=*,Description="Represents allele(s) other than observed.">
##INFO=<ID=INDEL,Number=0,Type=Flag,Description="Indicates that the variant is an INDEL.">
##INFO=<ID=IDV,Number=1,Type=Integer,Description="Maximum number of reads supporting an indel">
##INFO=<ID=IMF,Number=1,Type=Float,Description="Maximum fraction of reads supporting an indel">
##INFO=<ID=DP,Number=1,Type=Integer,Description="Raw read depth">
##INFO=<ID=VDB,Number=1,Type=Float,Description="Variant Distance Bias for filtering splice-site artefacts in RNA-seq data (bigger is better)",Version="3">
##INFO=<ID=RPB,Number=1,Type=Float,Description="Mann-Whitney U test of Read Position Bias (bigger is better)">
##INFO=<ID=MQB,Number=1,Type=Float,Description="Mann-Whitney U test of Mapping Quality Bias (bigger is better)">
##INFO=<ID=BQB,Number=1,Type=Float,Description="Mann-Whitney U test of Base Quality Bias (bigger is better)">
##INFO=<ID=MQSB,Number=1,Type=Float,Description="Mann-Whitney U test of Mapping Quality vs Strand Bias (bigger is better)">
##INFO=<ID=SGB,Number=1,Type=Float,Description="Segregation based metric.">
##INFO=<ID=MQ0F,Number=1,Type=Float,Description="Fraction of MQ0 reads (smaller is better)">
##FORMAT=<ID=PL,Number=G,Type=Integer,Description="List of Phred-scaled genotype likelihoods">
##FORMAT=<ID=GT,Number=1,Type=String,Description="Genotype">
##INFO=<ID=ICB,Number=1,Type=Float,Description="Inbreeding Coefficient Binomial test (bigger is better)">
##INFO=<ID=HOB,Number=1,Type=Float,Description="Bias in the number of HOMs number (smaller is better)">
##INFO=<ID=AC,Number=A,Type=Integer,Description="Allele count in genotypes for each ALT allele, in the same order as listed">
##INFO=<ID=AN,Number=1,Type=Integer,Description="Total number of alleles in called genotypes">
##INFO=<ID=DP4,Number=4,Type=Integer,Description="Number of high-quality ref-forward , ref-reverse, alt-forward and alt-reverse bases">
##INFO=<ID=MQ,Number=1,Type=Integer,Description="Average mapping quality">
##bcftools_callVersion=1.3+htslib-1.3
##bcftools_callCommand=call -vm -O v
#CHROM	POS	ID	REF	ALT	QUAL	FILTER	INFO	FORMAT	bar
BPEV_PJ	326	.	C	T	91	.	DP=10;VDB=0.949352;SGB=-0.511536;RPB=0.916482;MQB=0.916482;MQSB=1.00775;BQB=0.916482;MQ0F=0;ICB=1;HOB=0.5;AC=1;AN=2;DP4=4,3,0,3;MQ=60	GT:PL	0/1:124,0,255
BPEV_PJ	1100	.	G	A	14.9566	.	DP=3;SGB=-0.379885;RPB=1;MQB=1;MQSB=1;BQB=1;MQ0F=0;ICB=1;HOB=0.5;AC=1;AN=2;DP4=1,1,0,1;MQ=60	GT:PL	0/1:48,0,111
BPEV_PJ	1679	.	T	G	195	.	DP=13;VDB=0.422633;SGB=-0.590765;RPB=0.506703;MQB=0.95494;MQSB=1;BQB=0.95494;MQ0F=0;ICB=1;HOB=0.5;AC=1;AN=2;DP4=1,6,3,2;MQ=60	GT:PL	0/1:228,0,255
BPEV_PJ	2428	.	A	T	10.8394	.	DP=5;SGB=-0.379885;RPB=1;MQB=1;MQSB=1;BQB=1;MQ0F=0;ICB=1;HOB=0.5;AC=1;AN=2;DP4=1,3,0,1;MQ=60	GT:PL	0/1:45,0,197
BPEV_PJ	2585	.	C	T	7.66683	.	DP=6;SGB=-0.379885;RPB=1;MQB=1;MQSB=1;BQB=1;MQ0F=0;ICB=1;HOB=0.5;AC=1;AN=2;DP4=1,4,1,0;MQ=60	GT:PL	0/1:42,0,230
BPEV_PJ	2846	.	G	A	21.4353	.	DP=2;SGB=-0.379885;RPB=1;MQB=1;MQSB=1;BQB=1;MQ0F=0;ICB=1;HOB=0.5;AC=1;AN=2;DP4=0,1,1,0;MQ=60	GT:PL	0/1:54,0,54
BPEV_PJ	4091	.	G	T	21.2429	.	DP=3;SGB=-0.379885;RPB=1;MQB=1;MQSB=1;BQB=1;MQ0F=0;ICB=1;HOB=0.5;AC=1;AN=2;DP4=1,0,0,1;MQ=60	GT:PL	0/1:54,0,33
BPEV_PJ	5858	.	A	G	4.97023	.	DP=7;SGB=-0.379885;RPB=1;MQB=1;MQSB=1.01283;BQB=1;MQ0F=0;ICB=1;HOB=0.5;AC=1;AN=2;DP4=3,3,1,0;MQ=60	GT:PL	0/1:39,0,255
BPEV_PJ	6296	.	G	A	72	.	DP=6;VDB=0.14;SGB=-0.453602;RPB=0;MQB=1;MQSB=1;BQB=0.666667;MQ0F=0;ICB=1;HOB=0.5;AC=1;AN=2;DP4=2,1,1,1;MQ=60	GT:PL	0/1:105,0,152
BPEV_PJ	6409	.	A	G	56	.	DP=7;VDB=0.36;SGB=-0.453602;RPB=0.7;MQB=1;MQSB=1.01283;BQB=1;MQ0F=0;ICB=1;HOB=0.5;AC=1;AN=2;DP4=2,3,2,0;MQ=60	GT:PL	0/1:89,0,242
BPEV_PJ	7282	.	C	T	10.8394	.	DP=5;SGB=-0.379885;RPB=1;MQB=1;MQSB=1;BQB=1;MQ0F=0;ICB=1;HOB=0.5;AC=1;AN=2;DP4=3,1,0,1;MQ=60	GT:PL	0/1:45,0,196
BPEV_PJ	7709	.	G	A	14.3183	.	DP=4;SGB=-0.379885;RPB=1;MQB=1;MQSB=1;BQB=1;MQ0F=0;ICB=1;HOB=0.5;AC=1;AN=2;DP4=1,2,0,1;MQ=60	GT:PL	0/1:48,0,158
BPEV_PJ	7805	.	A	G	39.8519	.	DP=12;VDB=0.84;SGB=-0.453602;RPB=0.6;MQB=1;MQSB=1;BQB=1;MQ0F=0;ICB=1;HOB=0.5;AC=1;AN=2;DP4=8,2,0,2;MQ=60	GT:PL	0/1:75,0,255
BPEV_PJ	7863	.	A	G	7.73141	.	DP=6;SGB=-0.379885;RPB=1;MQB=1;MQSB=1;BQB=1;MQ0F=0;ICB=1;HOB=0.5;AC=1;AN=2;DP4=3,2,1,0;MQ=60	GT:PL	0/1:42,0,238
BPEV_PJ	7968	.	G	T	14.3183	.	DP=4;SGB=-0.379885;RPB=1;MQB=1;BQB=1;MQ0F=0;ICB=1;HOB=0.5;AC=1;AN=2;DP4=0,3,0,1;MQ=60	GT:PL	0/1:48,0,140
BPEV_PJ	8117	.	A	G	7.75594	.	DP=6;SGB=-0.379885;RPB=1;MQB=1;MQSB=1;BQB=1;MQ0F=0;ICB=1;HOB=0.5;AC=1;AN=2;DP4=5,0,0,1;MQ=60	GT:PL	0/1:42,0,192
BPEV_PJ	8742	.	G	A	10.8394	.	DP=5;SGB=-0.379885;RPB=1;MQB=1;MQSB=1;BQB=1;MQ0F=0;ICB=1;HOB=0.5;AC=1;AN=2;DP4=2,2,0,1;MQ=60	GT:PL	0/1:45,0,205
BPEV_PJ	8846	.	A	C	25.1678	.	DP=7;VDB=0.82;SGB=-0.453602;RPB=0.625;MQB=1;BQB=0.5;MQ0F=0;ICB=1;HOB=0.5;AC=1;AN=2;DP4=0,4,0,2;MQ=60	GT:PL	0/1:59,0,170
BPEV_PJ	8861	.	C	T	60	.	DP=6;VDB=0.36;SGB=-0.453602;RPB=0.25;MQB=1;MQSB=1;BQB=0;MQ0F=0;ICB=1;HOB=0.5;AC=1;AN=2;DP4=0,4,1,1;MQ=60	GT:PL	0/1:93,0,170
BPEV_PJ	8923	.	G	A	10.8394	.	DP=6;SGB=-0.379885;RPB=1;MQB=1;MQSB=1;BQB=1;MQ0F=0;ICB=1;HOB=0.5;AC=1;AN=2;DP4=2,2,1,0;MQ=60	GT:PL	0/1:45,0,205
BPEV_PJ	9008	.	A	G	101	.	DP=5;VDB=0.951887;SGB=-0.511536;RPB=1;MQB=1;BQB=1;MQ0F=0;ICB=1;HOB=0.5;AC=1;AN=2;DP4=2,0,3,0;MQ=60	GT:PL	0/1:134,0,94
BPEV_PJ	9817	.	A	T	3.74081	.	DP=3;SGB=-0.379885;RPB=1;MQB=1;BQB=1;MQ0F=0;ICB=1;HOB=0.5;AC=1;AN=2;DP4=2,0,1,0;MQ=60	GT:PL	0/1:35,0,101
BPEV_PJ	10367	.	G	T	66	.	DP=7;VDB=0.26;SGB=-0.453602;RPB=0.4;MQB=1;MQSB=1;BQB=1;MQ0F=0;ICB=1;HOB=0.5;AC=1;AN=2;DP4=4,1,1,1;MQ=60	GT:PL	0/1:99,0,225
BPEV_PJ	10568	.	G	A	14.3183	.	DP=4;SGB=-0.379885;RPB=1;MQB=1;MQSB=1;BQB=1;MQ0F=0;ICB=1;HOB=0.5;AC=1;AN=2;DP4=2,1,0,1;MQ=60	GT:PL	0/1:48,0,158
BPEV_PJ	10586	.	A	G	123	.	DP=5;VDB=0.958887;SGB=-0.511536;RPB=0.666667;MQB=1;MQSB=1;BQB=0.5;MQ0F=0;ICB=1;HOB=0.5;AC=1;AN=2;DP4=1,1,1,2;MQ=60	GT:PL	0/1:156,0,102
BPEV_PJ	10792	.	G	A	14.6373	.	DP=4;SGB=-0.379885;RPB=1;MQB=1;MQSB=1;BQB=1;MQ0F=0;ICB=1;HOB=0.5;AC=1;AN=2;DP4=2,1,1,0;MQ=60	GT:PL	0/1:48,0,135
BPEV_PJ	10847	.	CGGG	CGG	6.32846	.	INDEL;IDV=1;IMF=1;DP=1;SGB=-0.379885;MQ0F=0;ICB=1;HOB=0.5;AC=1;AN=2;DP4=0,0,1,0;MQ=60	GT:PL	0/1:33,3,0
BPEV_PJ	11128	.	G	C	21.4353	.	DP=3;SGB=-0.379885;RPB=1;MQB=1;MQSB=1;BQB=1;MQ0F=0;ICB=1;HOB=0.5;AC=1;AN=2;DP4=0,1,1,0;MQ=60	GT:PL	0/1:54,0,54
BPEV_PJ	11279	.	A	G	15.9539	.	DP=3;SGB=-0.379885;RPB=1;MQB=1;MQSB=1;BQB=1;MQ0F=0;ICB=1;HOB=0.5;AC=1;AN=2;DP4=1,1,0,1;MQ=60	GT:PL	0/1:49,0,111
BPEV_PJ	11556	.	T	C	10.8394	.	DP=5;SGB=-0.379885;RPB=1;MQB=1;MQSB=1;BQB=1;MQ0F=0;ICB=1;HOB=0.5;AC=1;AN=2;DP4=3,1,0,1;MQ=60	GT:PL	0/1:45,0,196
BPEV_PJ	12151	.	C	G	17.9624	.	DP=3;SGB=-0.379885;RPB=1;MQB=1;MQSB=1;BQB=1;MQ0F=0;ICB=1;HOB=0.5;AC=1;AN=2;DP4=0,2,1,0;MQ=60	GT:PL	0/1:51,0,101
BPEV_PJ	12334	.	A	T	21.4353	.	DP=2;SGB=-0.379885;RPB=1;MQB=1;BQB=1;MQ0F=0;ICB=1;HOB=0.5;AC=1;AN=2;DP4=0,1,0,1;MQ=60	GT:PL	0/1:54,0,54
BPEV_PJ	12449	.	C	T	10.8394	.	DP=5;SGB=-0.379885;RPB=1;MQB=1;MQSB=1;BQB=1;MQ0F=0;ICB=1;HOB=0.5;AC=1;AN=2;DP4=2,2,1,0;MQ=60	GT:PL	0/1:45,0,205
BPEV_PJ	12791	.	C	T	14.3183	.	DP=4;SGB=-0.379885;RPB=1;MQB=1;MQSB=1;BQB=1;MQ0F=0;ICB=1;HOB=0.5;AC=1;AN=2;DP4=3,0,0,1;MQ=60	GT:PL	0/1:48,0,140
BPEV_PJ	13073	.	A	G	10.8394	.	DP=5;SGB=-0.379885;RPB=1;MQB=1;MQSB=1;BQB=1;MQ0F=0;ICB=1;HOB=0.5;AC=1;AN=2;DP4=1,3,1,0;MQ=60	GT:PL	0/1:45,0,197
BPEV_PJ	13545	.	C	T	11.37	.	DP=4;SGB=-0.379885;RPB=1;MQB=1;BQB=1;MQ0F=0;ICB=1;HOB=0.5;AC=1;AN=2;DP4=3,0,1,0;MQ=60	GT:PL	0/1:45,0,140
BPEV_PJ	13874	.	C	T	7.11616	.	DP=1;SGB=-0.379885;MQ0F=0;ICB=1;HOB=0.5;AC=1;AN=2;DP4=0,0,0,1;MQ=60	GT:PL	0/1:34,3,0
BPEV_PJ	13895	.	T	C	93	.	DP=3;VDB=0.36;SGB=-0.453602;MQSB=1;MQ0F=0;AC=2;AN=2;DP4=0,0,1,1;MQ=60	GT:PL	1/1:120,6,0
BPEV_PJ	13916	.	T	C	141	.	DP=3;VDB=0.172729;SGB=-0.511536;MQSB=1;MQ0F=0;AC=2;AN=2;DP4=0,0,2,1;MQ=60	GT:PL	1/1:169,9,0
BPEV_PJ	13919	.	T	C	141	.	DP=3;VDB=0.172729;SGB=-0.511536;MQSB=1;MQ0F=0;AC=2;AN=2;DP4=0,0,2,1;MQ=60	GT:PL	1/1:169,9,0

## Sheet: S7
Supplementary Table 7. Single nucleotide variations of PepVA in the PJ transcriptome
##fileformat=VCFv4.2
##FILTER=<ID=PASS,Description="All filters passed">
##samtoolsVersion=1.3+htslib-1.3
##samtoolsCommand=samtools mpileup -uvf BPEV_TW.fasta SRR1123893_BPEV_TW_R-sorted.bam
##reference=file://BPEV_TW.fasta
##contig=<ID=BPEV_TW,length=14711>
##ALT=<ID=*,Description="Represents allele(s) other than observed.">
##INFO=<ID=INDEL,Number=0,Type=Flag,Description="Indicates that the variant is an INDEL.">
##INFO=<ID=IDV,Number=1,Type=Integer,Description="Maximum number of reads supporting an indel">
##INFO=<ID=IMF,Number=1,Type=Float,Description="Maximum fraction of reads supporting an indel">
##INFO=<ID=DP,Number=1,Type=Integer,Description="Raw read depth">
##INFO=<ID=VDB,Number=1,Type=Float,Description="Variant Distance Bias for filtering splice-site artefacts in RNA-seq data (bigger is better)",Version="3">
##INFO=<ID=RPB,Number=1,Type=Float,Description="Mann-Whitney U test of Read Position Bias (bigger is better)">
##INFO=<ID=MQB,Number=1,Type=Float,Description="Mann-Whitney U test of Mapping Quality Bias (bigger is better)">
##INFO=<ID=BQB,Number=1,Type=Float,Description="Mann-Whitney U test of Base Quality Bias (bigger is better)">
##INFO=<ID=MQSB,Number=1,Type=Float,Description="Mann-Whitney U test of Mapping Quality vs Strand Bias (bigger is better)">
##INFO=<ID=SGB,Number=1,Type=Float,Description="Segregation based metric.">
##INFO=<ID=MQ0F,Number=1,Type=Float,Description="Fraction of MQ0 reads (smaller is better)">
##FORMAT=<ID=PL,Number=G,Type=Integer,Description="List of Phred-scaled genotype likelihoods">
##FORMAT=<ID=GT,Number=1,Type=String,Description="Genotype">
##INFO=<ID=ICB,Number=1,Type=Float,Description="Inbreeding Coefficient Binomial test (bigger is better)">
##INFO=<ID=HOB,Number=1,Type=Float,Description="Bias in the number of HOMs number (smaller is better)">
##INFO=<ID=AC,Number=A,Type=Integer,Description="Allele count in genotypes for each ALT allele, in the same order as listed">
##INFO=<ID=AN,Number=1,Type=Integer,Description="Total number of alleles in called genotypes">
##INFO=<ID=DP4,Number=4,Type=Integer,Description="Number of high-quality ref-forward , ref-reverse, alt-forward and alt-reverse bases">
##INFO=<ID=MQ,Number=1,Type=Integer,Description="Average mapping quality">
##bcftools_callVersion=1.3+htslib-1.3
##bcftools_callCommand=call -vm -O v
#CHROM	POS	ID	REF	ALT	QUAL	FILTER	INFO	FORMAT	bar

## Sheet: S8
Supplementary Table 8. Single nucleotide variations of PepVA in the TW transcriptome
##fileformat=VCFv4.2
##FILTER=<ID=PASS,Description="All filters passed">
##samtoolsVersion=1.3+htslib-1.3
##samtoolsCommand=samtools mpileup -uvf PVA_PJ.fasta SRR1068215_PVA_PJ_R-sorted.bam
##reference=file://PVA_Taejin.fasta
##contig=<ID=PepVA,length=8696>
##ALT=<ID=*,Description="Represents allele(s) other than observed.">
##INFO=<ID=INDEL,Number=0,Type=Flag,Description="Indicates that the variant is an INDEL.">
##INFO=<ID=IDV,Number=1,Type=Integer,Description="Maximum number of reads supporting an indel">
##INFO=<ID=IMF,Number=1,Type=Float,Description="Maximum fraction of reads supporting an indel">
##INFO=<ID=DP,Number=1,Type=Integer,Description="Raw read depth">
##INFO=<ID=VDB,Number=1,Type=Float,Description="Variant Distance Bias for filtering splice-site artefacts in RNA-seq data (bigger is better)",Version="3">
##INFO=<ID=RPB,Number=1,Type=Float,Description="Mann-Whitney U test of Read Position Bias (bigger is better)">
##INFO=<ID=MQB,Number=1,Type=Float,Description="Mann-Whitney U test of Mapping Quality Bias (bigger is better)">
##INFO=<ID=BQB,Number=1,Type=Float,Description="Mann-Whitney U test of Base Quality Bias (bigger is better)">
##INFO=<ID=MQSB,Number=1,Type=Float,Description="Mann-Whitney U test of Mapping Quality vs Strand Bias (bigger is better)">
##INFO=<ID=SGB,Number=1,Type=Float,Description="Segregation based metric.">
##INFO=<ID=MQ0F,Number=1,Type=Float,Description="Fraction of MQ0 reads (smaller is better)">
##FORMAT=<ID=PL,Number=G,Type=Integer,Description="List of Phred-scaled genotype likelihoods">
##FORMAT=<ID=GT,Number=1,Type=String,Description="Genotype">
##INFO=<ID=ICB,Number=1,Type=Float,Description="Inbreeding Coefficient Binomial test (bigger is better)">
##INFO=<ID=HOB,Number=1,Type=Float,Description="Bias in the number of HOMs number (smaller is better)">
##INFO=<ID=AC,Number=A,Type=Integer,Description="Allele count in genotypes for each ALT allele, in the same order as listed">
##INFO=<ID=AN,Number=1,Type=Integer,Description="Total number of alleles in called genotypes">
##INFO=<ID=DP4,Number=4,Type=Integer,Description="Number of high-quality ref-forward , ref-reverse, alt-forward and alt-reverse bases">
##INFO=<ID=MQ,Number=1,Type=Integer,Description="Average mapping quality">
##bcftools_callVersion=1.3+htslib-1.3
##bcftools_callCommand=call -vm -O v
#CHROM	POS	ID	REF	ALT	QUAL	FILTER	INFO	FORMAT	bar
PepVA	84	.	T	A	222	.	DP=39;VDB=0.517865;SGB=-0.686358;RPB=0.994407;MQB=0.768176;MQSB=0.809338;BQB=0.869163;MQ0F=0;ICB=1;HOB=0.5;AC=1;AN=2;DP4=14,10,8,6;MQ=59	GT:PL	0/1:255,0,255
PepVA	99	.	C	T	90	.	DP=40;VDB=0.640281;SGB=-0.590765;RPB=0.481426;MQB=0.362263;MQSB=0.826922;BQB=0.997904;MQ0F=0;ICB=1;HOB=0.5;AC=1;AN=2;DP4=18,15,3,2;MQ=59	GT:PL	0/1:126,0,255
PepVA	102	.	C	T	98	.	DP=39;VDB=0.640281;SGB=-0.590765;RPB=0.660525;MQB=0.448627;MQSB=0.687289;BQB=0.946003;MQ0F=0;ICB=1;HOB=0.5;AC=1;AN=2;DP4=16,16,3,2;MQ=59	GT:PL	0/1:134,0,255
PepVA	123	.	A	G	222	.	DP=24;VDB=0.0946644;SGB=-0.651104;RPB=0.875173;MQB=0.348301;MQSB=0.740818;BQB=0.84472;MQ0F=0;ICB=1;HOB=0.5;AC=1;AN=2;DP4=6,9,2,6;MQ=58	GT:PL	0/1:255,0,255
PepVA	129	.	A	T	131	.	DP=23;VDB=0.530437;SGB=-0.590765;RPB=0.982789;MQB=0.932912;MQSB=0.740818;BQB=0.889264;MQ0F=0;ICB=1;HOB=0.5;AC=1;AN=2;DP4=7,11,1,4;MQ=58	GT:PL	0/1:165,0,255
PepVA	132	.	T	G	46.6964	.	DP=23;VDB=0.0681597;SGB=-0.511536;RPB=0.881578;MQB=0.27914;MQSB=0.740818;BQB=0.860708;MQ0F=0;ICB=1;HOB=0.5;AC=1;AN=2;DP4=7,13,1,2;MQ=58	GT:PL	0/1:83,0,255
PepVA	138	.	G	A	221	.	DP=18;VDB=0.060414;SGB=-0.683931;RPB=0.156835;MQB=0.793923;MQSB=0.591555;BQB=0.90252;MQ0F=0;ICB=1;HOB=0.5;AC=1;AN=2;DP4=1,3,6,7;MQ=58	GT:PL	0/1:255,0,164
PepVA	141	.	C	T	222	.	DP=19;VDB=0.170536;SGB=-0.670168;RPB=0.135174;MQB=0.865847;MQSB=0.591555;BQB=0.99881;MQ0F=0;ICB=1;HOB=0.5;AC=1;AN=2;DP4=2,5,5,5;MQ=58	GT:PL	0/1:255,0,242
PepVA	147	.	T	C	76	.	DP=16;VDB=0.107235;SGB=-0.511536;RPB=0.989637;MQB=0.846482;MQSB=0.282063;BQB=0.809825;MQ0F=0;ICB=1;HOB=0.5;AC=1;AN=2;DP4=8,4,1,2;MQ=57	GT:PL	0/1:111,0,255
PepVA	150	.	T	A	82	.	DP=14;VDB=0.0681597;SGB=-0.511536;RPB=0.092944;MQB=0.416546;MQSB=0.197899;BQB=1;MQ0F=0;ICB=1;HOB=0.5;AC=1;AN=2;DP4=8,3,1,2;MQ=57	GT:PL	0/1:116,0,255
PepVA	156	.	T	G	79	.	DP=14;VDB=0.0983484;SGB=-0.511536;RPB=0.996974;MQB=0.862013;MQSB=0.197899;BQB=1;MQ0F=0;ICB=1;HOB=0.5;AC=1;AN=2;DP4=8,3,1,2;MQ=57	GT:PL	0/1:114,0,255
PepVA	166	.	A	C	52	.	DP=25;VDB=0.788273;SGB=-0.590765;RPB=0.122371;MQB=0.40657;MQSB=0.167677;BQB=0.366859;MQ0F=0;ICB=1;HOB=0.5;AC=1;AN=2;DP4=13,5,1,4;MQ=57	GT:PL	0/1:87,0,255
PepVA	174	.	A	G	63	.	DP=20;VDB=0.910845;SGB=-0.556411;RPB=0.960618;MQB=0.296591;MQSB=0.403581;BQB=0.318907;MQ0F=0;ICB=1;HOB=0.5;AC=1;AN=2;DP4=11,5,2,2;MQ=55	GT:PL	0/1:98,0,255
PepVA	180	.	C	T	121	.	DP=19;VDB=0.00459396;SGB=-0.590765;RPB=0.857027;MQB=0.00524752;MQSB=0.748798;BQB=0.898397;MQ0F=0;ICB=1;HOB=0.5;AC=1;AN=2;DP4=10,4,2,3;MQ=56	GT:PL	0/1:155,0,255
PepVA	183	.	C	T	49.2403	.	DP=20;VDB=0.0433485;SGB=-0.511536;RPB=0.933674;MQB=0.058652;MQSB=0.826565;BQB=0.892753;MQ0F=0;ICB=1;HOB=0.5;AC=1;AN=2;DP4=11,6,1,2;MQ=56	GT:PL	0/1:85,0,255
PepVA	185	.	C	G	118	.	DP=20;VDB=0.00459396;SGB=-0.590765;RPB=0.954405;MQB=0.00471436;MQSB=0.826565;BQB=0.909156;MQ0F=0;ICB=1;HOB=0.5;AC=1;AN=2;DP4=10,5,2,3;MQ=56	GT:PL	0/1:152,0,255
PepVA	192	.	A	C	181	.	DP=25;VDB=0.0288954;SGB=-0.662043;RPB=0.272074;MQB=0.0769882;MQSB=0.908551;BQB=0.974685;MQ0F=0;ICB=1;HOB=0.5;AC=1;AN=2;DP4=11,5,3,6;MQ=57	GT:PL	0/1:215,0,255
PepVA	201	.	T	C	14.7907	.	DP=28;VDB=0.28399;SGB=-0.511536;RPB=0.989026;MQB=0.3503;MQSB=0.97342;BQB=0.905462;MQ0F=0;ICB=1;HOB=0.5;AC=1;AN=2;DP4=15,10,1,2;MQ=57	GT:PL	0/1:52,0,255
PepVA	202	.	T	C	14.8741	.	DP=28;VDB=0.28399;SGB=-0.511536;RPB=0.989026;MQB=0.3503;MQSB=0.97342;BQB=0.737759;MQ0F=0;ICB=1;HOB=0.5;AC=1;AN=2;DP4=15,10,1,2;MQ=57	GT:PL	0/1:52,0,255
PepVA	204	.	G	A	13.8016	.	DP=29;VDB=0.28399;SGB=-0.511536;RPB=0.933359;MQB=0.3503;MQSB=0.97342;BQB=0.889984;MQ0F=0;ICB=1;HOB=0.5;AC=1;AN=2;DP4=15,10,1,2;MQ=57	GT:PL	0/1:51,0,255
PepVA	210	.	A	C	222	.	DP=31;VDB=0.0593896;SGB=-0.683931;RPB=0.702321;MQB=0.0966617;MQSB=0.999805;BQB=0.406879;MQ0F=0;ICB=1;HOB=0.5;AC=1;AN=2;DP4=12,6,4,9;MQ=57	GT:PL	0/1:255,0,255
PepVA	213	.	G	A	221	.	DP=31;VDB=0.064148;SGB=-0.662043;RPB=0.632337;MQB=0.323961;MQSB=0.999805;BQB=0.501405;MQ0F=0;ICB=1;HOB=0.5;AC=1;AN=2;DP4=13,9,3,6;MQ=57	GT:PL	0/1:255,0,255
PepVA	216	.	C	T	221	.	DP=31;VDB=0.064148;SGB=-0.662043;RPB=0.632337;MQB=0.323961;MQSB=0.999805;BQB=0.684691;MQ0F=0;ICB=1;HOB=0.5;AC=1;AN=2;DP4=13,9,3,6;MQ=57	GT:PL	0/1:255,0,255
PepVA	231	.	C	T	222	.	DP=36;VDB=0.158054;SGB=-0.680642;RPB=0.361667;MQB=0.491841;MQSB=0.9995;BQB=0.968824;MQ0F=0;ICB=1;HOB=0.5;AC=1;AN=2;DP4=13,11,5,7;MQ=58	GT:PL	0/1:255,0,255
PepVA	234	.	T	C	8.98844	.	DP=36;VDB=0.446842;SGB=-0.556411;RPB=0.845737;MQB=0.467455;MQSB=0.9995;BQB=0.881007;MQ0F=0;ICB=1;HOB=0.5;AC=1;AN=2;DP4=17,15,1,3;MQ=58	GT:PL	0/1:46,0,255
PepVA	258	.	T	C	222	.	DP=33;VDB=0.01349;SGB=-0.680642;RPB=0.771908;MQB=0.758918;MQSB=0.997578;BQB=0.2984;MQ0F=0;ICB=1;HOB=0.5;AC=1;AN=2;DP4=8,8,4,8;MQ=59	GT:PL	0/1:255,0,255
PepVA	265	.	G	A	36.4317	.	DP=25;VDB=0.857144;SGB=-0.511536;RPB=0.799494;MQB=0.704935;MQSB=0.707404;BQB=0.986111;MQ0F=0;ICB=1;HOB=0.5;AC=1;AN=2;DP4=9,13,1,2;MQ=58	GT:PL	0/1:73,0,255
PepVA	278	.	C	A	228	.	DP=30;VDB=0.894767;SGB=-0.692831;MQSB=0.993309;MQ0F=0;AC=2;AN=2;DP4=0,0,13,11;MQ=57	GT:PL	1/1:255,72,0
PepVA	282	.	C	T	222	.	DP=28;VDB=0.538025;SGB=-0.651104;RPB=0.880529;MQB=0.649376;MQSB=0.997264;BQB=0.305557;MQ0F=0;ICB=1;HOB=0.5;AC=1;AN=2;DP4=13,6,3,5;MQ=56	GT:PL	0/1:255,0,255
PepVA	288	.	T	C	222	.	DP=29;VDB=0.906218;SGB=-0.676189;RPB=0.936137;MQB=0.150478;MQSB=1;BQB=0.991618;MQ0F=0;ICB=1;HOB=0.5;AC=1;AN=2;DP4=11,4,5,6;MQ=56	GT:PL	0/1:255,0,255
PepVA	294	.	C	T	60	.	DP=33;VDB=0.025915;SGB=-0.616816;RPB=0.263509;MQB=0.0021897;MQSB=0.949242;BQB=0.375372;MQ0F=0;ICB=1;HOB=0.5;AC=1;AN=2;DP4=15,9,4,2;MQ=54	GT:PL	0/1:96,0,255
PepVA	300	.	A	G	87	.	DP=31;VDB=0.0208662;SGB=-0.636426;RPB=0.247449;MQB=0.00122979;MQSB=0.977845;BQB=0.178327;MQ0F=0;ICB=1;HOB=0.5;AC=1;AN=2;DP4=13,8,4,3;MQ=52	GT:PL	0/1:122,0,255
PepVA	321	.	T	A	95	.	DP=25;VDB=0.00519008;SGB=-0.636426;RPB=0.983652;MQB=0.00109717;MQSB=0.9941;BQB=0.983652;MQ0F=0;ICB=1;HOB=0.5;AC=1;AN=2;DP4=8,10,4,3;MQ=49	GT:PL	0/1:130,0,255
PepVA	322	.	C	T	36.0784	.	DP=27;VDB=0.100421;SGB=-0.556411;RPB=0.892142;MQB=0.393893;MQSB=0.927416;BQB=0.633483;MQ0F=0;ICB=1;HOB=0.5;AC=1;AN=2;DP4=13,10,1,3;MQ=50	GT:PL	0/1:72,0,255
PepVA	324	.	T	A	192	.	DP=27;VDB=0.000228416;SGB=-0.676189;RPB=0.554723;MQB=8.0394e-05;MQSB=0.927416;BQB=0.906087;MQ0F=0;ICB=1;HOB=0.5;AC=1;AN=2;DP4=9,7,5,6;MQ=50	GT:PL	0/1:225,0,255
PepVA	327	.	C	T	194	.	DP=27;VDB=0.00019045;SGB=-0.676189;RPB=0.525148;MQB=8.0394e-05;MQSB=0.927416;BQB=0.885367;MQ0F=0;ICB=1;HOB=0.5;AC=1;AN=2;DP4=9,7,5,6;MQ=50	GT:PL	0/1:227,0,255
PepVA	333	.	C	T	151	.	DP=26;VDB=0.00323009;SGB=-0.662043;RPB=0.282527;MQB=0.000732568;MQSB=0.864302;BQB=0.88901;MQ0F=0;ICB=1;HOB=0.5;AC=1;AN=2;DP4=10,7,4,5;MQ=50	GT:PL	0/1:185,0,255
PepVA	342	.	C	T	186	.	DP=29;VDB=8.86252e-05;SGB=-0.676189;RPB=0.0800381;MQB=5.01747e-05;MQSB=0.828232;BQB=0.640533;MQ0F=0;ICB=1;HOB=0.5;AC=1;AN=2;DP4=11,7,5,6;MQ=51	GT:PL	0/1:220,0,255
PepVA	348	.	T	C	6.86931	.	DP=30;VDB=0.0299925;SGB=-0.590765;RPB=0.234473;MQB=0.00247875;MQSB=0.828232;BQB=0.46282;MQ0F=0;ICB=1;HOB=0.5;AC=1;AN=2;DP4=13,11,3,2;MQ=51	GT:PL	0/1:43,0,255
PepVA	357	.	A	G	170	.	DP=28;VDB=4.91512e-05;SGB=-0.670168;RPB=0.0396075;MQB=9.04833e-05;MQSB=0.695496;BQB=0.858978;MQ0F=0;ICB=1;HOB=0.5;AC=1;AN=2;DP4=11,7,4,6;MQ=51	GT:PL	0/1:204,0,255
PepVA	1068	.	T	G	222	.	DP=18;VDB=0.675225;SGB=-0.670168;RPB=0.938795;MQB=1;MQSB=1;BQB=0.620251;MQ0F=0;ICB=1;HOB=0.5;AC=1;AN=2;DP4=2,6,5,5;MQ=60	GT:PL	0/1:255,0,255
PepVA	1407	.	C	T	222	.	DP=26;VDB=0.437371;SGB=-0.688148;RPB=0.590646;MQB=1;MQSB=1;BQB=0.857404;MQ0F=0;ICB=1;HOB=0.5;AC=1;AN=2;DP4=3,7,5,10;MQ=60	GT:PL	0/1:255,0,255
PepVA	1795	.	T	C	51	.	DP=23;VDB=0.0714862;SGB=-0.511536;RPB=0.0235177;MQB=1;MQSB=1;BQB=0.963194;MQ0F=0;ICB=1;HOB=0.5;AC=1;AN=2;DP4=8,12,3,0;MQ=60	GT:PL	0/1:87,0,255
PepVA	1971	.	T	A	222	.	DP=33;VDB=0.0509527;SGB=-0.691153;RPB=0.238427;MQB=1;MQSB=1;BQB=0.571189;MQ0F=0;ICB=1;HOB=0.5;AC=1;AN=2;DP4=6,6,8,10;MQ=60	GT:PL	0/1:255,0,255
PepVA	2030	.	G	A	222	.	DP=33;VDB=0.0393823;SGB=-0.688148;RPB=1;MQB=1;MQSB=1;BQB=0.952765;MQ0F=0;ICB=1;HOB=0.5;AC=1;AN=2;DP4=5,10,8,7;MQ=60	GT:PL	0/1:255,0,255
PepVA	2070	.	A	G	14.1374	.	DP=41;VDB=0.401962;SGB=-0.511536;RPB=0.898715;MQB=1;MQSB=1;BQB=0.827085;MQ0F=0;ICB=1;HOB=0.5;AC=1;AN=2;DP4=18,19,2,1;MQ=60	GT:PL	0/1:52,0,255
PepVA	2463	.	C	T	222	.	DP=39;VDB=0.920579;SGB=-0.692352;RPB=0.94951;MQB=1;MQSB=1;BQB=0.338678;MQ0F=0;ICB=1;HOB=0.5;AC=1;AN=2;DP4=5,11,13,8;MQ=60	GT:PL	0/1:255,0,255
PepVA	2523	.	G	A	222	.	DP=42;VDB=0.205233;SGB=-0.692831;RPB=0.910878;MQB=1;MQSB=1;BQB=0.519925;MQ0F=0;ICB=1;HOB=0.5;AC=1;AN=2;DP4=3,15,15,9;MQ=60	GT:PL	0/1:255,0,255
PepVA	2634	.	T	G	222	.	DP=30;VDB=0.758614;SGB=-0.683931;RPB=0.99894;MQB=1;MQSB=1;BQB=0.956162;MQ0F=0;ICB=1;HOB=0.5;AC=1;AN=2;DP4=6,9,2,11;MQ=60	GT:PL	0/1:255,0,255
PepVA	2696	.	A	C	222	.	DP=34;VDB=0.58783;SGB=-0.689466;RPB=0.982155;MQB=1;MQSB=1;BQB=0.992735;MQ0F=0;ICB=1;HOB=0.5;AC=1;AN=2;DP4=8,10,5,11;MQ=60	GT:PL	0/1:255,0,255
PepVA	3135	.	A	G	222	.	DP=43;VDB=0.852285;SGB=-0.683931;RPB=0.412509;MQB=1;MQSB=1;BQB=0.925961;MQ0F=0;ICB=1;HOB=0.5;AC=1;AN=2;DP4=11,17,7,6;MQ=60	GT:PL	0/1:255,0,255
PepVA	3231	.	C	T	35.4783	.	DP=48;VDB=0.281254;SGB=-0.556411;RPB=0.724986;MQB=1;MQSB=1;BQB=0.798183;MQ0F=0;ICB=1;HOB=0.5;AC=1;AN=2;DP4=25,19,3,1;MQ=60	GT:PL	0/1:73,0,255
PepVA	3608	.	C	T	222	.	DP=34;VDB=0.116505;SGB=-0.686358;RPB=0.00314918;MQB=1;MQSB=1;BQB=0.940612;MQ0F=0;ICB=1;HOB=0.5;AC=1;AN=2;DP4=10,10,8,6;MQ=60	GT:PL	0/1:255,0,255
PepVA	3654	.	C	T	36.3393	.	DP=46;VDB=1.36471e-05;SGB=-0.662043;RPB=0.0496584;MQB=2.42363e-05;MQSB=0.787059;BQB=0.608452;MQ0F=0;ICB=1;HOB=0.5;AC=1;AN=2;DP4=20,17,3,6;MQ=53	GT:PL	0/1:73,0,255
PepVA	3657	.	C	T	33.2252	.	DP=47;VDB=1.69126e-05;SGB=-0.662043;RPB=0.239854;MQB=2.28285e-05;MQSB=0.763737;BQB=0.766096;MQ0F=0;ICB=1;HOB=0.5;AC=1;AN=2;DP4=21,17,3,6;MQ=54	GT:PL	0/1:70,0,255
PepVA	3666	.	C	T	30.1367	.	DP=49;VDB=0.000104179;SGB=-0.670168;RPB=1;MQB=7.65934e-05;MQSB=0.936016;BQB=0.933111;MQ0F=0;ICB=1;HOB=0.5;AC=1;AN=2;DP4=18,21,3,7;MQ=54	GT:PL	0/1:67,0,255
PepVA	3688	.	C	T	18.8035	.	DP=47;VDB=2.96899e-05;SGB=-0.651104;RPB=0.00274822;MQB=6.11532e-05;MQSB=0.936295;BQB=0.941322;MQ0F=0;ICB=1;HOB=0.5;AC=1;AN=2;DP4=19,19,3,5;MQ=54	GT:PL	0/1:56,0,255
PepVA	3690	.	G	A	16.7655	.	DP=47;VDB=2.96899e-05;SGB=-0.651104;RPB=0.000881616;MQB=5.82947e-05;MQSB=0.972679;BQB=0.924478;MQ0F=0;ICB=1;HOB=0.5;AC=1;AN=2;DP4=18,21,3,5;MQ=54	GT:PL	0/1:54,0,255
PepVA	4323	.	C	A	58	.	DP=48;VDB=5.38615e-06;SGB=-0.670168;RPB=0.00125346;MQB=8.87162e-06;MQSB=0.986487;BQB=0.490753;MQ0F=0;ICB=1;HOB=0.5;AC=1;AN=2;DP4=19,19,5,5;MQ=53	GT:PL	0/1:94,0,255
PepVA	4335	.	A	G	58	.	DP=53;VDB=4.77956e-06;SGB=-0.676189;RPB=0.119426;MQB=2.67026e-06;MQSB=0.998063;BQB=0.521883;MQ0F=0;ICB=1;HOB=0.5;AC=1;AN=2;DP4=21,21,6,5;MQ=53	GT:PL	0/1:95,0,255
PepVA	4338	.	T	C	52	.	DP=55;VDB=4.6051e-06;SGB=-0.676189;RPB=0.221641;MQB=2.34251e-06;MQSB=0.997735;BQB=0.975889;MQ0F=0;ICB=1;HOB=0.5;AC=1;AN=2;DP4=22,22,6,5;MQ=53	GT:PL	0/1:89,0,255
PepVA	4341	.	G	A	52	.	DP=55;VDB=4.6051e-06;SGB=-0.676189;RPB=0.322486;MQB=2.34251e-06;MQSB=0.99968;BQB=0.574978;MQ0F=0;ICB=1;HOB=0.5;AC=1;AN=2;DP4=23,21,6,5;MQ=53	GT:PL	0/1:89,0,255
PepVA	4347	.	A	G	59	.	DP=53;VDB=7.16583e-06;SGB=-0.676189;RPB=0.833703;MQB=2.67026e-06;MQSB=0.945767;BQB=0.99976;MQ0F=0;ICB=1;HOB=0.5;AC=1;AN=2;DP4=25,17,6,5;MQ=53	GT:PL	0/1:95,0,255
PepVA	4353	.	G	A	125	.	DP=54;VDB=0.0101385;SGB=-0.686358;RPB=0.525148;MQB=1.90919e-06;MQSB=0.934752;BQB=0.620443;MQ0F=0;ICB=1;HOB=0.5;AC=1;AN=2;DP4=23,17,8,6;MQ=52	GT:PL	0/1:160,0,255
PepVA	4356	.	C	G	83	.	DP=54;VDB=0.00296333;SGB=-0.686358;RPB=0.876614;MQB=1.90919e-06;MQSB=0.934752;BQB=0.339182;MQ0F=0;ICB=1;HOB=0.5;AC=1;AN=2;DP4=23,17,8,6;MQ=52	GT:PL	0/1:119,0,255
PepVA	4365	.	T	C	107	.	DP=54;VDB=0.04846;SGB=-0.688148;RPB=0.859445;MQB=1.17768e-07;MQSB=0.462388;BQB=0.84074;MQ0F=0;ICB=1;HOB=0.5;AC=1;AN=2;DP4=26,13,7,8;MQ=51	GT:PL	0/1:142,0,255
PepVA	4371	.	A	G	101	.	DP=56;VDB=0.0385763;SGB=-0.688148;RPB=0.545557;MQB=9.36023e-08;MQSB=0.496861;BQB=0.690672;MQ0F=0;ICB=1;HOB=0.5;AC=1;AN=2;DP4=27,14,7,8;MQ=51	GT:PL	0/1:137,0,255
PepVA	4374	.	C	G	96	.	DP=58;VDB=0.034745;SGB=-0.688148;RPB=0.251991;MQB=7.55625e-08;MQSB=0.528969;BQB=0.906158;MQ0F=0;ICB=1;HOB=0.5;AC=1;AN=2;DP4=28,15,7,8;MQ=51	GT:PL	0/1:132,0,255
PepVA	4377	.	A	G	101	.	DP=56;VDB=0.0338376;SGB=-0.688148;RPB=0.0704384;MQB=9.36023e-08;MQSB=0.655614;BQB=0.984672;MQ0F=0;ICB=1;HOB=0.5;AC=1;AN=2;DP4=25,16,7,8;MQ=51	GT:PL	0/1:137,0,255
PepVA	4524	.	T	C	3.54105	.	DP=68;VDB=0.000792781;SGB=-0.662043;RPB=0.0727645;MQB=9.69909e-06;MQSB=0.84075;BQB=0.998977;MQ0F=0;ICB=1;HOB=0.5;AC=1;AN=2;DP4=29,30,6,3;MQ=56	GT:PL	0/1:39,0,255
PepVA	4551	.	A	C	4.77589	.	DP=67;VDB=0.000658327;SGB=-0.662043;RPB=0.0323084;MQB=9.98221e-06;MQSB=0.824737;BQB=0.98924;MQ0F=0;ICB=1;HOB=0.5;AC=1;AN=2;DP4=28,30,6,3;MQ=56	GT:PL	0/1:41,0,255
PepVA	4695	.	C	G	65	.	DP=58;VDB=2.04746e-05;SGB=-0.662043;RPB=0.00151772;MQB=1.46425e-05;MQSB=0.997253;BQB=0.0090517;MQ0F=0;ICB=1;HOB=0.5;AC=1;AN=2;DP4=21,26,4,5;MQ=56	GT:PL	0/1:102,0,255
PepVA	4719	.	G	A	180	.	DP=75;VDB=0.00393563;SGB=-0.691153;RPB=0.951196;MQB=1.60523e-09;MQSB=0.528465;BQB=0.726064;MQ0F=0;ICB=1;HOB=0.5;AC=1;AN=2;DP4=30,27,6,12;MQ=54	GT:PL	0/1:215,0,255
PepVA	4722	.	A	G	185	.	DP=73;VDB=0.00895125;SGB=-0.691153;RPB=0.919555;MQB=1.92649e-09;MQSB=0.520454;BQB=0.759183;MQ0F=0;ICB=1;HOB=0.5;AC=1;AN=2;DP4=29,26,6,12;MQ=54	GT:PL	0/1:220,0,255
PepVA	4728	.	A	G	190	.	DP=71;VDB=0.0256558;SGB=-0.691153;RPB=0.334293;MQB=2.33559e-09;MQSB=0.63478;BQB=0.892965;MQ0F=0;ICB=1;HOB=0.5;AC=1;AN=2;DP4=26,27,6,12;MQ=54	GT:PL	0/1:225,0,255
PepVA	4743	.	A	G	101	.	DP=68;VDB=0.000986139;SGB=-0.680642;RPB=0.302184;MQB=5.27802e-07;MQSB=0.688677;BQB=0.310148;MQ0F=0;ICB=1;HOB=0.5;AC=1;AN=2;DP4=23,30,3,9;MQ=56	GT:PL	0/1:137,0,255
PepVA	4747	.	G	A	108	.	DP=62;VDB=0.00124879;SGB=-0.680642;RPB=0.141463;MQB=6.24875e-07;MQSB=0.616047;BQB=0.357503;MQ0F=0;ICB=1;HOB=0.5;AC=1;AN=2;DP4=23,27,3,9;MQ=55	GT:PL	0/1:144,0,255
PepVA	4749	.	C	T	100	.	DP=65;VDB=0.00137981;SGB=-0.680642;RPB=0.0571568;MQB=5.27802e-07;MQSB=0.598376;BQB=0.0893078;MQ0F=0;ICB=1;HOB=0.5;AC=1;AN=2;DP4=25,28,3,9;MQ=56	GT:PL	0/1:136,0,255
PepVA	4758	.	C	T	47.8959	.	DP=67;VDB=1.4248e-05;SGB=-0.662043;RPB=0.0811429;MQB=1.06012e-05;MQSB=0.529031;BQB=0.926999;MQ0F=0;ICB=1;HOB=0.5;AC=1;AN=2;DP4=30,26,2,7;MQ=57	GT:PL	0/1:85,0,255
PepVA	4761	.	A	G	49.9512	.	DP=67;VDB=1.39445e-05;SGB=-0.662043;RPB=0.0609094;MQB=1.09401e-05;MQSB=0.505452;BQB=0.909914;MQ0F=0;ICB=1;HOB=0.5;AC=1;AN=2;DP4=30,25,2,7;MQ=57	GT:PL	0/1:87,0,255
PepVA	4770	.	A	C	50	.	DP=64;VDB=1.33557e-05;SGB=-0.662043;RPB=0.0146426;MQB=1.09401e-05;MQSB=0.541104;BQB=0.994375;MQ0F=0;ICB=1;HOB=0.5;AC=1;AN=2;DP4=29,26,2,7;MQ=57	GT:PL	0/1:87,0,255
PepVA	4776	.	C	T	44.9278	.	DP=66;VDB=1.39445e-05;SGB=-0.662043;RPB=0.000675279;MQB=1.02824e-05;MQSB=0.652681;BQB=0.651988;MQ0F=0;ICB=1;HOB=0.5;AC=1;AN=2;DP4=27,30,2,7;MQ=57	GT:PL	0/1:82,0,255
PepVA	4797	.	A	G	24.3408	.	DP=63;VDB=0.000350984;SGB=-0.651104;RPB=0.036787;MQB=3.32153e-05;MQSB=0.986402;BQB=0.967256;MQ0F=0;ICB=1;HOB=0.5;AC=1;AN=2;DP4=30,25,4,4;MQ=57	GT:PL	0/1:62,0,255
PepVA	4800	.	T	A	27.3181	.	DP=62;VDB=0.000230745;SGB=-0.651104;RPB=0.100897;MQB=3.4117e-05;MQSB=0.980583;BQB=0.841273;MQ0F=0;ICB=1;HOB=0.5;AC=1;AN=2;DP4=30,24,4,4;MQ=57	GT:PL	0/1:65,0,255
PepVA	4821	.	A	C	62	.	DP=50;VDB=5.0128e-05;SGB=-0.651104;RPB=0.0644166;MQB=5.1068e-05;MQSB=0.993203;BQB=0.99965;MQ0F=0;ICB=1;HOB=0.5;AC=1;AN=2;DP4=19,23,4,4;MQ=56	GT:PL	0/1:99,0,255
PepVA	4859	.	C	T	51	.	DP=35;VDB=0.45314;SGB=-0.556411;RPB=0.753826;MQB=0.994638;MQSB=0.961412;BQB=0.99698;MQ0F=0;ICB=1;HOB=0.5;AC=1;AN=2;DP4=16,15,1,3;MQ=59	GT:PL	0/1:88,0,255
PepVA	4965	.	T	C	39.67	.	DP=54;VDB=0.000484603;SGB=-0.651104;RPB=0.0632571;MQB=4.37787e-05;MQSB=0.991513;BQB=0.765827;MQ0F=0;ICB=1;HOB=0.5;AC=1;AN=2;DP4=25,21,5,3;MQ=56	GT:PL	0/1:77,0,255
PepVA	4977	.	A	G	111	.	DP=58;VDB=0.000852172;SGB=-0.670168;RPB=0.105645;MQB=5.09459e-05;MQSB=0.99803;BQB=0.539131;MQ0F=0;ICB=1;HOB=0.5;AC=1;AN=2;DP4=27,21,6,4;MQ=56	GT:PL	0/1:147,0,255
PepVA	4986	.	T	A	85	.	DP=65;VDB=0.00670552;SGB=-0.683931;RPB=0.114287;MQB=0.000112686;MQSB=0.999461;BQB=0.0371148;MQ0F=0;ICB=1;HOB=0.5;AC=1;AN=2;DP4=28,24,6,7;MQ=56	GT:PL	0/1:122,0,255
PepVA	4989	.	A	T	79	.	DP=68;VDB=0.00654568;SGB=-0.683931;RPB=0.19806;MQB=0.000104859;MQSB=0.999508;BQB=0.0613922;MQ0F=0;ICB=1;HOB=0.5;AC=1;AN=2;DP4=29,25,6,7;MQ=56	GT:PL	0/1:116,0,255
PepVA	4995	.	C	T	187	.	DP=84;VDB=0.0186945;SGB=-0.689466;RPB=0.537683;MQB=0.000117627;MQSB=0.966869;BQB=0.161211;MQ0F=0;ICB=1;HOB=0.5;AC=1;AN=2;DP4=34,33,8,8;MQ=57	GT:PL	0/1:223,0,255
PepVA	5004	.	C	T	193	.	DP=91;VDB=0.0484279;SGB=-0.692717;RPB=0.102948;MQB=7.88459e-05;MQSB=0.927077;BQB=0.958199;MQ0F=0;ICB=1;HOB=0.5;AC=1;AN=2;DP4=35,33,12,11;MQ=56	GT:PL	0/1:229,0,255
PepVA	5022	.	G	A	221	.	DP=95;VDB=0.0880389;SGB=-0.691153;RPB=0.00180657;MQB=0.923597;MQSB=0.835169;BQB=0.526389;MQ0F=0;ICB=1;HOB=0.5;AC=1;AN=2;DP4=39,36,5,13;MQ=56	GT:PL	0/1:255,0,255
PepVA	5028	.	A	G	221	.	DP=98;VDB=0.126438;SGB=-0.692067;RPB=0.00527514;MQB=0.951371;MQSB=0.61634;BQB=0.993146;MQ0F=0;ICB=1;HOB=0.5;AC=1;AN=2;DP4=44,32,7,13;MQ=55	GT:PL	0/1:255,0,255
PepVA	5055	.	A	T	118	.	DP=75;VDB=1.32879e-18;SGB=-0.693147;RPB=2.23859e-05;MQB=0.71871;MQSB=0.694473;BQB=5.7107e-09;MQ0F=0;ICB=1;HOB=0.5;AC=1;AN=2;DP4=9,13,23,23;MQ=57	GT:PL	0/1:151,0,255
PepVA	5065	.	C	T	21.1792	.	DP=26;VDB=0.0665622;SGB=-0.556411;RPB=0.0417597;MQB=0.0654832;MQSB=0.956238;BQB=0.134964;MQ0F=0;ICB=1;HOB=0.5;AC=1;AN=2;DP4=10,11,3,1;MQ=57	GT:PL	0/1:58,0,255
PepVA	5208	.	T	C	153	.	DP=35;VDB=0.00018837;SGB=-0.651104;RPB=0.756881;MQB=0.00012341;MQSB=0.846366;BQB=0.850246;MQ0F=0;ICB=1;HOB=0.5;AC=1;AN=2;DP4=12,15,5,3;MQ=56	GT:PL	0/1:188,0,255
PepVA	5352	.	A	T	155	.	DP=55;VDB=0.00567464;SGB=-0.688148;RPB=0.000200476;MQB=1.02318e-06;MQSB=0.885344;BQB=0.530819;MQ0F=0;ICB=1;HOB=0.5;AC=1;AN=2;DP4=16,22,7,8;MQ=53	GT:PL	0/1:190,0,255
PepVA	5361	.	A	T	220	.	DP=54;VDB=7.6113e-06;SGB=-0.691153;RPB=8.72905e-06;MQB=1.09083e-06;MQSB=0.98863;BQB=0.891649;MQ0F=0;ICB=1;HOB=0.5;AC=1;AN=2;DP4=19,16,7,11;MQ=51	GT:PL	0/1:254,0,255
PepVA	5364	.	G	A	221	.	DP=52;VDB=7.6113e-06;SGB=-0.691153;RPB=5.62658e-05;MQB=1.39166e-06;MQSB=0.915101;BQB=0.765588;MQ0F=0;ICB=1;HOB=0.5;AC=1;AN=2;DP4=20,14,7,11;MQ=51	GT:PL	0/1:255,0,255
PepVA	5373	.	A	G	222	.	DP=54;VDB=2.21091e-07;SGB=-0.692352;RPB=0.000289492;MQB=6.19205e-09;MQSB=0.808101;BQB=0.909837;MQ0F=0;ICB=1;HOB=0.5;AC=1;AN=2;DP4=20,13,10,11;MQ=51	GT:PL	0/1:255,0,255
PepVA	5376	.	C	T	222	.	DP=57;VDB=8.37803e-07;SGB=-0.692562;RPB=0.000480885;MQB=1.62462e-08;MQSB=0.821906;BQB=0.798387;MQ0F=0;ICB=1;HOB=0.5;AC=1;AN=2;DP4=21,13,10,12;MQ=51	GT:PL	0/1:255,0,255
PepVA	5388	.	A	T	222	.	DP=57;VDB=9.60135e-05;SGB=-0.692831;RPB=0.000940023;MQB=2.92161e-05;MQSB=0.764527;BQB=0.515798;MQ0F=0;ICB=1;HOB=0.5;AC=1;AN=2;DP4=21,11,12,12;MQ=50	GT:PL	0/1:255,0,255
PepVA	5391	.	C	A	222	.	DP=59;VDB=8.73636e-05;SGB=-0.692976;RPB=0.00835577;MQB=5.24844e-07;MQSB=0.805914;BQB=0.999112;MQ0F=0;ICB=1;HOB=0.5;AC=1;AN=2;DP4=18,11,14,12;MQ=50	GT:PL	0/1:255,0,255
PepVA	5397	.	T	C	222	.	DP=62;VDB=0.0206635;SGB=-0.69311;RPB=0.000563252;MQB=0.000934362;MQSB=0.802248;BQB=0.518326;MQ0F=0;ICB=1;HOB=0.5;AC=1;AN=2;DP4=18,11,16,15;MQ=51	GT:PL	0/1:255,0,255
PepVA	5406	.	T	C	222	.	DP=72;VDB=0.172579;SGB=-0.693141;RPB=0.00524585;MQB=0.00524585;MQSB=0.805329;BQB=0.0416002;MQ0F=0;ICB=1;HOB=0.5;AC=1;AN=2;DP4=19,11,19,18;MQ=52	GT:PL	0/1:255,0,255
PepVA	5427	.	A	G	222	.	DP=78;VDB=0.382408;SGB=-0.693147;RPB=0.779295;MQB=0.000355559;MQSB=0.713398;BQB=0.808801;MQ0F=0;ICB=1;HOB=0.5;AC=1;AN=2;DP4=13,13,27,23;MQ=51	GT:PL	0/1:255,0,255
PepVA	5439	.	G	A	222	.	DP=75;VDB=0.0258486;SGB=-0.693147;RPB=0.0426917;MQB=0.000538674;MQSB=0.282611;BQB=0.747964;MQ0F=0;ICB=1;HOB=0.5;AC=1;AN=2;DP4=13,11,25,25;MQ=51	GT:PL	0/1:255,0,255
PepVA	5445	.	T	C	222	.	DP=73;VDB=1.45483e-05;SGB=-0.693146;RPB=0.00287051;MQB=0.00379598;MQSB=0.335147;BQB=0.989359;MQ0F=0;ICB=1;HOB=0.5;AC=1;AN=2;DP4=13,12,22,21;MQ=52	GT:PL	0/1:255,0,255
PepVA	5451	.	T	C	222	.	DP=66;VDB=2.46368e-07;SGB=-0.693145;RPB=0.000546726;MQB=0.0112639;MQSB=0.5563;BQB=0.990431;MQ0F=0;ICB=1;HOB=0.5;AC=1;AN=2;DP4=12,12,22,18;MQ=53	GT:PL	0/1:255,0,255
PepVA	5472	.	C	T	222	.	DP=60;VDB=6.69789e-15;SGB=-0.693097;RPB=1.38313e-07;MQB=0.040184;MQSB=0.587681;BQB=0.557026;MQ0F=0;ICB=1;HOB=0.5;AC=1;AN=2;DP4=10,15,15,15;MQ=54	GT:PL	0/1:255,0,255
PepVA	5538	.	G	A	222	.	DP=53;VDB=3.28623e-14;SGB=-0.693054;RPB=0.000159037;MQB=1.64255e-07;MQSB=0.823134;BQB=0.000211219;MQ0F=0;ICB=1;HOB=0.5;AC=1;AN=2;DP4=15,7,19,9;MQ=48	GT:PL	0/1:255,0,255
PepVA	5550	.	G	A	222	.	DP=66;VDB=1.34988e-16;SGB=-0.693145;RPB=0.0449167;MQB=3.5364e-09;MQSB=0.722313;BQB=0.786864;MQ0F=0;ICB=1;HOB=0.5;AC=1;AN=2;DP4=14,9,26,14;MQ=45	GT:PL	0/1:255,0,255
PepVA	5553	.	C	T	222	.	DP=67;VDB=1.04509e-16;SGB=-0.693145;RPB=0.0553969;MQB=3.5364e-09;MQSB=0.722313;BQB=0.888875;MQ0F=0;ICB=1;HOB=0.5;AC=1;AN=2;DP4=14,9,26,14;MQ=45	GT:PL	0/1:255,0,255
PepVA	5559	.	T	C	222	.	DP=74;VDB=1.07905e-13;SGB=-0.693145;RPB=0.0106001;MQB=3.17152e-11;MQSB=0.946787;BQB=0.377603;MQ0F=0;ICB=1;HOB=0.5;AC=1;AN=2;DP4=19,9,24,16;MQ=44	GT:PL	0/1:255,0,255
PepVA	5565	.	C	G	222	.	DP=78;VDB=2.41414e-20;SGB=-0.693147;RPB=0.0135808;MQB=9.69359e-10;MQSB=0.873752;BQB=0.170144;MQ0F=0;ICB=1;HOB=0.5;AC=1;AN=2;DP4=13,8,30,24;MQ=43	GT:PL	0/1:255,0,255
PepVA	5574	.	G	A	222	.	DP=82;VDB=1.72203e-18;SGB=-0.693147;RPB=0.408477;MQB=4.09236e-10;MQSB=0.999954;BQB=0.829567;MQ0F=0;ICB=1;HOB=0.5;AC=1;AN=2;DP4=22,8,29,23;MQ=42	GT:PL	0/1:255,0,255
PepVA	5580	.	T	A	222	.	DP=91;VDB=1.75859e-13;SGB=-0.693147;RPB=0.880059;MQB=2.78179e-12;MQSB=0.896515;BQB=0.325103;MQ0F=0;ICB=1;HOB=0.5;AC=1;AN=2;DP4=16,12,37,25;MQ=43	GT:PL	0/1:255,0,255
PepVA	5601	.	A	G	222	.	DP=93;VDB=1.55069e-12;SGB=-0.693147;RPB=4.6652e-06;MQB=5.733e-12;MQSB=0.64922;BQB=0.962433;MQ0F=0;ICB=1;HOB=0.5;AC=1;AN=2;DP4=14,12,39,26;MQ=42	GT:PL	0/1:255,0,255
PepVA	5607	.	G	A	222	.	DP=92;VDB=6.08744e-35;SGB=-0.693147;RPB=2.56951e-11;MQB=3.22789e-07;MQSB=0.253179;BQB=0.89321;MQ0F=0;ICB=1;HOB=0.5;AC=1;AN=2;DP4=23,18,28,23;MQ=42	GT:PL	0/1:255,0,255
PepVA	5637	.	G	A	7.33019	.	DP=43;VDB=0.00566702;SGB=-0.616816;RPB=0.2628;MQB=0.00576327;MQSB=0.725695;BQB=0.987952;MQ0F=0;ICB=1;HOB=0.5;AC=1;AN=2;DP4=15,18,4,2;MQ=55	GT:PL	0/1:44,0,255
PepVA	5664	.	C	T	15.7987	.	DP=45;VDB=0.00552276;SGB=-0.636426;RPB=0.049619;MQB=0.000185787;MQSB=0.847769;BQB=0.983764;MQ0F=0;ICB=1;HOB=0.5;AC=1;AN=2;DP4=19,17,5,2;MQ=55	GT:PL	0/1:53,0,255
PepVA	5667	.	G	T	18.7448	.	DP=42;VDB=0.00552276;SGB=-0.636426;RPB=0.0312723;MQB=0.000194221;MQSB=0.825587;BQB=0.998719;MQ0F=0;ICB=1;HOB=0.5;AC=1;AN=2;DP4=18,17,5,2;MQ=54	GT:PL	0/1:56,0,255
PepVA	5730	.	C	T	26.9565	.	DP=31;VDB=0.82085;SGB=-0.511536;RPB=0.524616;MQB=1;MQSB=1;BQB=0.882005;MQ0F=0;ICB=1;HOB=0.5;AC=1;AN=2;DP4=13,15,3,0;MQ=60	GT:PL	0/1:64,0,255
PepVA	6108	.	C	T	3.54723	.	DP=44;VDB=0.0299925;SGB=-0.590765;RPB=0.0722969;MQB=0.0158362;MQSB=0.974756;BQB=0.354742;MQ0F=0;ICB=1;HOB=0.5;AC=1;AN=2;DP4=24,14,3,2;MQ=58	GT:PL	0/1:39,0,255
PepVA	6123	.	T	C	220	.	DP=59;VDB=0.0299392;SGB=-0.680642;RPB=0.0515518;MQB=0.215302;MQSB=0.98165;BQB=0.182568;MQ0F=0;ICB=1;HOB=0.5;AC=1;AN=2;DP4=27,16,8,4;MQ=58	GT:PL	0/1:255,0,255
PepVA	6135	.	T	C	220	.	DP=107;VDB=0.000395999;SGB=-0.690438;RPB=0.848049;MQB=0.187017;MQSB=0.995234;BQB=0.760811;MQ0F=0;ICB=1;HOB=0.5;AC=1;AN=2;DP4=49,39,13,4;MQ=58	GT:PL	0/1:255,0,255
PepVA	6136	.	C	T	222	.	DP=107;VDB=1.33868e-23;SGB=-0.693147;RPB=1.06192e-08;MQB=0.991619;MQSB=0.993681;BQB=0.821781;MQ0F=0;ICB=1;HOB=0.5;AC=1;AN=2;DP4=39,17,24,26;MQ=58	GT:PL	0/1:255,0,255
PepVA	6138	.	A	G	222	.	DP=106;VDB=3.2525e-24;SGB=-0.693147;RPB=0.000313413;MQB=0.79204;MQSB=0.997285;BQB=0.990101;MQ0F=0;ICB=1;HOB=0.5;AC=1;AN=2;DP4=29,15,33,29;MQ=58	GT:PL	0/1:255,0,255
PepVA	6144	.	G	A	133	.	DP=118;VDB=0.0171822;SGB=-0.686358;RPB=0.476457;MQB=0.74916;MQSB=0.999863;BQB=0.987351;MQ0F=0;ICB=1;HOB=0.5;AC=1;AN=2;DP4=57,46,10,4;MQ=58	GT:PL	0/1:170,0,255
PepVA	6153	.	A	T	222	.	DP=129;VDB=5.57802e-11;SGB=-0.693147;RPB=0.0103373;MQB=0.545725;MQSB=0.999508;BQB=0.996945;MQ0F=0;ICB=1;HOB=0.5;AC=1;AN=2;DP4=22,12,52,42;MQ=58	GT:PL	0/1:255,0,255
PepVA	6156	.	G	A	108	.	DP=133;VDB=0.00639659;SGB=-0.686358;RPB=0.115311;MQB=0.705191;MQSB=0.99999;BQB=0.96291;MQ0F=0;ICB=1;HOB=0.5;AC=1;AN=2;DP4=68,51,8,6;MQ=58	GT:PL	0/1:145,0,255
PepVA	6176	.	G	A	55	.	DP=163;VDB=0.0115609;SGB=-0.688148;RPB=0.952229;MQB=0.655809;MQSB=0.899559;BQB=0.999897;MQ0F=0;ICB=1;HOB=0.5;AC=1;AN=2;DP4=76,72,9,6;MQ=59	GT:PL	0/1:93,0,255
PepVA	6201	.	T	G	104	.	DP=154;VDB=0.31234;SGB=-0.689466;RPB=0.757508;MQB=0.335148;MQSB=0.80173;BQB=0.988057;MQ0F=0;ICB=1;HOB=0.5;AC=1;AN=2;DP4=70,67,10,6;MQ=59	GT:PL	0/1:141,0,255
PepVA	6204	.	T	C	102	.	DP=155;VDB=0.325278;SGB=-0.689466;RPB=0.564007;MQB=0.362301;MQSB=0.862553;BQB=0.730221;MQ0F=0;ICB=1;HOB=0.5;AC=1;AN=2;DP4=68,69,10,6;MQ=59	GT:PL	0/1:139,0,255
PepVA	6220	.	A	G	222	.	DP=119;VDB=0.000168104;SGB=-0.693146;RPB=0.286981;MQB=0.246578;MQSB=0.915196;BQB=0.52435;MQ0F=0;ICB=1;HOB=0.5;AC=1;AN=2;DP4=34,40,20,23;MQ=58	GT:PL	0/1:255,0,255
PepVA	6221	.	A	T	181	.	DP=118;VDB=0.00370923;SGB=-0.688148;RPB=0.212132;MQB=0.0635117;MQSB=0.915196;BQB=0.91247;MQ0F=0;ICB=1;HOB=0.5;AC=1;AN=2;DP4=46,56,8,7;MQ=58	GT:PL	0/1:217,0,255
PepVA	6223	.	T	A	221	.	DP=118;VDB=0.000139193;SGB=-0.693146;RPB=0.0944486;MQB=0.244859;MQSB=0.928449;BQB=0.998871;MQ0F=0;ICB=1;HOB=0.5;AC=1;AN=2;DP4=36,39,20,23;MQ=58	GT:PL	0/1:255,0,255
PepVA	6232	.	C	T	144	.	DP=128;VDB=0.00335514;SGB=-0.688148;RPB=0.0219768;MQB=0.108496;MQSB=0.998226;BQB=0.976403;MQ0F=0;ICB=1;HOB=0.5;AC=1;AN=2;DP4=54,59,8,7;MQ=58	GT:PL	0/1:181,0,255
PepVA	6235	.	A	G	129	.	DP=128;VDB=0.00318976;SGB=-0.688148;RPB=0.0116019;MQB=0.125533;MQSB=0.995235;BQB=0.942393;MQ0F=0;ICB=1;HOB=0.5;AC=1;AN=2;DP4=54,59,8,7;MQ=58	GT:PL	0/1:166,0,255
PepVA	6253	.	A	G	220	.	DP=113;VDB=0.0647551;SGB=-0.692831;RPB=0.475416;MQB=0.0379065;MQSB=0.998384;BQB=0.309904;MQ0F=0;ICB=1;HOB=0.5;AC=1;AN=2;DP4=43,43,9,15;MQ=58	GT:PL	0/1:255,0,255
PepVA	6259	.	C	T	220	.	DP=105;VDB=0.0562849;SGB=-0.692831;RPB=0.0606381;MQB=0.0426409;MQSB=0.987548;BQB=0.194411;MQ0F=0;ICB=1;HOB=0.5;AC=1;AN=2;DP4=42,37,9,15;MQ=57	GT:PL	0/1:255,0,255
PepVA	6266	.	T	C	191	.	DP=101;VDB=0.0257628;SGB=-0.691153;RPB=0.00897242;MQB=0.0712762;MQSB=0.95214;BQB=0.367268;MQ0F=0;ICB=1;HOB=0.5;AC=1;AN=2;DP4=48,35,6,12;MQ=57	GT:PL	0/1:227,0,255
PepVA	6274	.	G	A	57	.	DP=95;VDB=0.00595196;SGB=-0.680642;RPB=0.119493;MQB=0.00915078;MQSB=0.936911;BQB=0.00668478;MQ0F=0;ICB=1;HOB=0.5;AC=1;AN=2;DP4=46,37,2,10;MQ=57	GT:PL	0/1:94,0,255
PepVA	6277	.	T	G	81	.	DP=92;VDB=0.00612475;SGB=-0.680642;RPB=0.0095566;MQB=0.00741458;MQSB=0.747364;BQB=0.015558;MQ0F=0;ICB=1;HOB=0.5;AC=1;AN=2;DP4=46,33,2,10;MQ=58	GT:PL	0/1:118,0,255
PepVA	6280	.	G	A	61	.	DP=99;VDB=0.00642262;SGB=-0.680642;RPB=0.00180343;MQB=0.0048893;MQSB=0.72201;BQB=0.0359178;MQ0F=0;ICB=1;HOB=0.5;AC=1;AN=2;DP4=45,41,2,10;MQ=58	GT:PL	0/1:98,0,255
PepVA	6286	.	T	C	29.636	.	DP=101;VDB=0.00648371;SGB=-0.680642;RPB=0.000337074;MQB=0.00477499;MQSB=0.747715;BQB=0.0011743;MQ0F=0;ICB=1;HOB=0.5;AC=1;AN=2;DP4=45,44,2,10;MQ=58	GT:PL	0/1:67,0,255
PepVA	6499	.	T	A	222	.	DP=100;VDB=0.512604;SGB=-0.69312;RPB=0.999993;MQB=1;MQSB=1;BQB=0.966421;MQ0F=0;ICB=1;HOB=0.5;AC=1;AN=2;DP4=41,25,17,15;MQ=60	GT:PL	0/1:255,0,255
PepVA	6544	.	G	A	222	.	DP=92;VDB=0.328339;SGB=-0.693097;RPB=0.928128;MQB=1;MQSB=1;BQB=0.795207;MQ0F=0;ICB=1;HOB=0.5;AC=1;AN=2;DP4=25,34,15,15;MQ=60	GT:PL	0/1:255,0,255
PepVA	6806	.	T	C	222	.	DP=107;VDB=0.740028;SGB=-0.693141;RPB=0.643916;MQB=1;MQSB=1;BQB=0.0422262;MQ0F=0;ICB=1;HOB=0.5;AC=1;AN=2;DP4=43,23,19,18;MQ=60	GT:PL	0/1:255,0,255
PepVA	6900	.	G	A	222	.	DP=103;VDB=0.534628;SGB=-0.693136;RPB=0.996372;MQB=1;MQSB=1;BQB=0.980883;MQ0F=0;ICB=1;HOB=0.5;AC=1;AN=2;DP4=35,28,25,10;MQ=60	GT:PL	0/1:255,0,255
PepVA	7062	.	C	A	39.9101	.	DP=114;VDB=0.000407645;SGB=-0.690438;RPB=0.0182329;MQB=5.65849e-09;MQSB=0.859123;BQB=0.88307;MQ0F=0;ICB=1;HOB=0.5;AC=1;AN=2;DP4=56,39,12,5;MQ=56	GT:PL	0/1:77,0,255
PepVA	7068	.	T	C	70	.	DP=112;VDB=0.000205613;SGB=-0.69168;RPB=0.0257312;MQB=6.50573e-11;MQSB=0.769594;BQB=0.722517;MQ0F=0;ICB=1;HOB=0.5;AC=1;AN=2;DP4=59,34,14,5;MQ=56	GT:PL	0/1:107,0,255
PepVA	7074	.	A	C	95	.	DP=110;VDB=0.00010678;SGB=-0.692067;RPB=0.0936441;MQB=2.87401e-11;MQSB=0.919555;BQB=0.740569;MQ0F=0;ICB=1;HOB=0.5;AC=1;AN=2;DP4=58,31,14,6;MQ=55	GT:PL	0/1:131,0,255
PepVA	7083	.	A	T	134	.	DP=111;VDB=0.000512081;SGB=-0.692831;RPB=0.14265;MQB=7.16581e-13;MQSB=0.952121;BQB=0.98979;MQ0F=0;ICB=1;HOB=0.5;AC=1;AN=2;DP4=55,32,16,8;MQ=54	GT:PL	0/1:170,0,255
PepVA	7092	.	C	T	111	.	DP=122;VDB=9.53937e-05;SGB=-0.692976;RPB=0.972891;MQB=5.44562e-12;MQSB=0.916602;BQB=0.999761;MQ0F=0;ICB=1;HOB=0.5;AC=1;AN=2;DP4=58,38,18,8;MQ=55	GT:PL	0/1:147,0,255
PepVA	7113	.	T	G	100	.	DP=114;VDB=8.24622e-08;SGB=-0.692562;RPB=0.000742661;MQB=4.43975e-11;MQSB=0.94384;BQB=0.931272;MQ0F=0;ICB=1;HOB=0.5;AC=1;AN=2;DP4=55,33,14,8;MQ=55	GT:PL	0/1:136,0,255
PepVA	7122	.	G	A	29.7156	.	DP=110;VDB=2.49613e-09;SGB=-0.690438;RPB=0.00014225;MQB=5.2645e-10;MQSB=0.889915;BQB=0.863568;MQ0F=0;ICB=1;HOB=0.5;AC=1;AN=2;DP4=56,37,12,5;MQ=56	GT:PL	0/1:67,0,255
PepVA	7125	.	C	T	29.7156	.	DP=110;VDB=9.8713e-10;SGB=-0.690438;RPB=2.7719e-05;MQB=5.2645e-10;MQSB=0.889915;BQB=0.760432;MQ0F=0;ICB=1;HOB=0.5;AC=1;AN=2;DP4=56,37,12,5;MQ=56	GT:PL	0/1:67,0,255
PepVA	7128	.	A	G	37.8136	.	DP=107;VDB=6.55187e-10;SGB=-0.690438;RPB=7.74793e-07;MQB=5.9053e-10;MQSB=0.944317;BQB=0.951506;MQ0F=0;ICB=1;HOB=0.5;AC=1;AN=2;DP4=57,33,12,5;MQ=55	GT:PL	0/1:75,0,255
PepVA	7182	.	T	C	156	.	DP=108;VDB=0.961343;SGB=-0.680642;RPB=0.997661;MQB=1;MQSB=1;BQB=0.939952;MQ0F=0;ICB=1;HOB=0.5;AC=1;AN=2;DP4=57,39,7,5;MQ=60	GT:PL	0/1:193,0,255
PepVA	7390	.	T	C	221	.	DP=167;VDB=2.57268e-17;SGB=-0.693146;RPB=5.33389e-07;MQB=2.13174e-09;MQSB=0.921095;BQB=0.218237;MQ0F=0;ICB=1;HOB=0.5;AC=1;AN=2;DP4=62,57,17,26;MQ=58	GT:PL	0/1:255,0,255
PepVA	7419	.	C	T	222	.	DP=226;VDB=0.00851787;SGB=-0.693147;RPB=0.95661;MQB=1.63007e-13;MQSB=0.825343;BQB=0.887742;MQ0F=0;ICB=1;HOB=0.5;AC=1;AN=2;DP4=75,61,35,48;MQ=56	GT:PL	0/1:255,0,255
PepVA	7425	.	T	C	222	.	DP=231;VDB=0.0214722;SGB=-0.693147;RPB=0.289149;MQB=0.000175417;MQSB=0.77954;BQB=0.333706;MQ0F=0;ICB=1;HOB=0.5;AC=1;AN=2;DP4=86,73,31,37;MQ=55	GT:PL	0/1:255,0,255
PepVA	7432	.	C	A	94	.	DP=229;VDB=0.0603168;SGB=-0.693021;RPB=0.960448;MQB=0.0946744;MQSB=0.813864;BQB=0.90325;MQ0F=0;ICB=1;HOB=0.5;AC=1;AN=2;DP4=101,99,11,16;MQ=57	GT:PL	0/1:131,0,255
PepVA	7442	.	A	G	221	.	DP=229;VDB=0.00144018;SGB=-0.693147;RPB=0.914819;MQB=4.6542e-07;MQSB=0.91442;BQB=0.781322;MQ0F=0;ICB=1;HOB=0.5;AC=1;AN=2;DP4=82,80,29,34;MQ=57	GT:PL	0/1:255,0,255
PepVA	7445	.	T	C	82	.	DP=214;VDB=0.0452811;SGB=-0.692914;RPB=0.889203;MQB=0.00189752;MQSB=0.910322;BQB=0.588846;MQ0F=0;ICB=1;HOB=0.5;AC=1;AN=2;DP4=95,89,10,15;MQ=57	GT:PL	0/1:119,0,255
PepVA	7448	.	T	C	222	.	DP=210;VDB=0.000501543;SGB=-0.693147;RPB=0.365726;MQB=3.11687e-11;MQSB=0.866333;BQB=0.990796;MQ0F=0;ICB=1;HOB=0.5;AC=1;AN=2;DP4=65,54,38,48;MQ=57	GT:PL	0/1:255,0,255
PepVA	7463	.	G	A	221	.	DP=225;VDB=0.00800577;SGB=-0.693147;RPB=0.0708617;MQB=1.71935e-08;MQSB=0.811718;BQB=0.845974;MQ0F=0;ICB=1;HOB=0.5;AC=1;AN=2;DP4=95,67,27,35;MQ=56	GT:PL	0/1:255,0,255
PepVA	7464	.	G	T	221	.	DP=229;VDB=0.00896343;SGB=-0.693147;RPB=0.112906;MQB=1.6588e-06;MQSB=0.793104;BQB=0.613908;MQ0F=0;ICB=1;HOB=0.5;AC=1;AN=2;DP4=98,72,27,31;MQ=56	GT:PL	0/1:255,0,255
PepVA	7487	.	T	C	204	.	DP=224;VDB=0.00525058;SGB=-0.693146;RPB=0.00220546;MQB=4.85615e-12;MQSB=0.959483;BQB=1;MQ0F=0;ICB=1;HOB=0.5;AC=1;AN=2;DP4=86,88,26,16;MQ=56	GT:PL	0/1:239,0,255
PepVA	7499	.	C	T	180	.	DP=191;VDB=0.00292806;SGB=-0.693139;RPB=2.55993e-05;MQB=1.23349e-19;MQSB=0.804413;BQB=0.900502;MQ0F=0;ICB=1;HOB=0.5;AC=1;AN=2;DP4=73,81,20,16;MQ=57	GT:PL	0/1:216,0,255
PepVA	7503	.	C	T	136	.	DP=188;VDB=0.00365836;SGB=-0.69311;RPB=3.0286e-05;MQB=1.81209e-14;MQSB=0.832867;BQB=0.964445;MQ0F=0;ICB=1;HOB=0.5;AC=1;AN=2;DP4=74,83,17,14;MQ=57	GT:PL	0/1:172,0,255
PepVA	7511	.	C	T	25.6251	.	DP=189;VDB=0.000527276;SGB=-0.692831;RPB=0.00609315;MQB=3.34868e-14;MQSB=0.897972;BQB=0.465195;MQ0F=0;ICB=1;HOB=0.5;AC=1;AN=2;DP4=73,83,13,11;MQ=57	GT:PL	0/1:63,0,255
PepVA	7553	.	C	A	220	.	DP=158;VDB=0.874878;SGB=-0.692831;RPB=0.95659;MQB=0.578422;MQSB=0.99261;BQB=0.849267;MQ0F=0;ICB=1;HOB=0.5;AC=1;AN=2;DP4=69,65,13,11;MQ=56	GT:PL	0/1:255,0,255
PepVA	7601	.	T	C	220	.	DP=182;VDB=0.0654377;SGB=-0.693146;RPB=0.00293277;MQB=1.78355e-20;MQSB=0.652818;BQB=0.898541;MQ0F=0;ICB=1;HOB=0.5;AC=1;AN=2;DP4=71,65,26,17;MQ=54	GT:PL	0/1:255,0,255
PepVA	7610	.	A	C	221	.	DP=208;VDB=0.00124159;SGB=-0.693147;RPB=0.0168421;MQB=3.82454e-27;MQSB=0.761643;BQB=0.986903;MQ0F=0;ICB=1;HOB=0.5;AC=1;AN=2;DP4=69,74,32,25;MQ=54	GT:PL	0/1:255,0,255
PepVA	7631	.	G	A	199	.	DP=250;VDB=1.6799e-05;SGB=-0.693147;RPB=0.551757;MQB=8.91458e-33;MQSB=0.776108;BQB=0.245293;MQ0F=0;ICB=1;HOB=0.5;AC=1;AN=2;DP4=89,86,42,30;MQ=54	GT:PL	0/1:234,0,255
PepVA	7646	.	A	T	219	.	DP=246;VDB=1.2914e-12;SGB=-0.693147;RPB=0.00517887;MQB=2.9167e-29;MQSB=0.487225;BQB=0.412262;MQ0F=0;ICB=1;HOB=0.5;AC=1;AN=2;DP4=86,96,36,25;MQ=55	GT:PL	0/1:254,0,255
PepVA	7649	.	C	T	85	.	DP=241;VDB=4.35993e-05;SGB=-0.693146;RPB=0.00205047;MQB=1.4867e-12;MQSB=0.413351;BQB=0.820187;MQ0F=0;ICB=1;HOB=0.5;AC=1;AN=2;DP4=92,107,25,17;MQ=55	GT:PL	0/1:121,0,255
PepVA	7661	.	C	T	144	.	DP=232;VDB=5.23235e-12;SGB=-0.693147;RPB=1.46481e-06;MQB=4.16058e-26;MQSB=0.652771;BQB=0.0301493;MQ0F=0;ICB=1;HOB=0.5;AC=1;AN=2;DP4=87,93,29,21;MQ=55	GT:PL	0/1:180,0,255
PepVA	7667	.	C	T	28.348	.	DP=231;VDB=1.75583e-09;SGB=-0.693132;RPB=0.000703463;MQB=3.47606e-16;MQSB=0.773191;BQB=0.443683;MQ0F=0;ICB=1;HOB=0.5;AC=1;AN=2;DP4=96,96,18,16;MQ=56	GT:PL	0/1:65,0,255
PepVA	7763	.	A	C	6.65222	.	DP=156;VDB=2.80729e-07;SGB=-0.69168;RPB=3.08461e-07;MQB=1.58251e-11;MQSB=0.205538;BQB=0.374911;MQ0F=0;ICB=1;HOB=0.5;AC=1;AN=2;DP4=49,88,14,5;MQ=57	GT:PL	0/1:43,0,255
PepVA	7770	.	T	C	68	.	DP=149;VDB=1.88985e-08;SGB=-0.692352;RPB=5.09238e-07;MQB=2.25568e-12;MQSB=0.255592;BQB=0.727817;MQ0F=0;ICB=1;HOB=0.5;AC=1;AN=2;DP4=50,76,15,6;MQ=57	GT:PL	0/1:105,0,255
PepVA	7772	.	A	G	73	.	DP=145;VDB=1.73164e-08;SGB=-0.692352;RPB=1.18034e-06;MQB=2.40511e-12;MQSB=0.267456;BQB=0.418302;MQ0F=0;ICB=1;HOB=0.5;AC=1;AN=2;DP4=50,74,15,6;MQ=57	GT:PL	0/1:110,0,255
PepVA	7775	.	G	T	63	.	DP=140;VDB=2.64799e-07;SGB=-0.69168;RPB=3.5403e-06;MQB=4.02174e-11;MQSB=0.346458;BQB=0.0733896;MQ0F=0;ICB=1;HOB=0.5;AC=1;AN=2;DP4=53,65,13,6;MQ=57	GT:PL	0/1:100,0,255
PepVA	7793	.	G	A	221	.	DP=165;VDB=0.000667895;SGB=-0.693145;RPB=0.000116809;MQB=2.86252e-20;MQSB=0.391486;BQB=0.974447;MQ0F=0;ICB=1;HOB=0.5;AC=1;AN=2;DP4=53,70,24,16;MQ=56	GT:PL	0/1:255,0,255
PepVA	7802	.	G	C	221	.	DP=170;VDB=0.00141909;SGB=-0.693147;RPB=0.0121739;MQB=2.93616e-23;MQSB=0.387393;BQB=0.508835;MQ0F=0;ICB=1;HOB=0.5;AC=1;AN=2;DP4=55,65,30,19;MQ=55	GT:PL	0/1:255,0,255
PepVA	7803	.	T	C	221	.	DP=170;VDB=0.00138279;SGB=-0.693147;RPB=0.0122367;MQB=2.93616e-23;MQSB=0.387393;BQB=0.624635;MQ0F=0;ICB=1;HOB=0.5;AC=1;AN=2;DP4=55,65,30,19;MQ=55	GT:PL	0/1:255,0,255
PepVA	7814	.	G	T	222	.	DP=178;VDB=0.000236402;SGB=-0.693147;RPB=0.0451229;MQB=5.19307e-27;MQSB=0.313721;BQB=0.583117;MQ0F=0;ICB=1;HOB=0.5;AC=1;AN=2;DP4=45,69,34,29;MQ=54	GT:PL	0/1:255,0,255
PepVA	7820	.	T	A	222	.	DP=180;VDB=0.00109348;SGB=-0.693147;RPB=0.713461;MQB=4.81811e-28;MQSB=0.679215;BQB=0.985;MQ0F=0;ICB=1;HOB=0.5;AC=1;AN=2;DP4=49,62,36,32;MQ=53	GT:PL	0/1:255,0,255
PepVA	7844	.	C	T	222	.	DP=172;VDB=5.21175e-08;SGB=-0.693147;RPB=3.54814e-05;MQB=2.90557e-24;MQSB=0.804889;BQB=0.267306;MQ0F=0;ICB=1;HOB=0.5;AC=1;AN=2;DP4=45,62,30,31;MQ=53	GT:PL	0/1:255,0,255
PepVA	7847	.	T	G	222	.	DP=167;VDB=4.78834e-09;SGB=-0.693147;RPB=4.68255e-07;MQB=2.86503e-25;MQSB=0.819633;BQB=0.666403;MQ0F=0;ICB=1;HOB=0.5;AC=1;AN=2;DP4=45,61,29,30;MQ=53	GT:PL	0/1:255,0,255
PepVA	7946	.	G	A	37.9135	.	DP=183;VDB=1.67613e-07;SGB=-0.692067;RPB=0.000197298;MQB=4.44253e-06;MQSB=0.398441;BQB=0.0387794;MQ0F=0;ICB=1;HOB=0.5;AC=1;AN=2;DP4=83,80,10,10;MQ=54	GT:PL	0/1:75,0,255
PepVA	7961	.	C	T	221	.	DP=217;VDB=4.20497e-09;SGB=-0.693147;RPB=0.000120561;MQB=2.10545e-19;MQSB=0.950889;BQB=0.823983;MQ0F=0;ICB=1;HOB=0.5;AC=1;AN=2;DP4=74,81,28,34;MQ=55	GT:PL	0/1:255,0,255
PepVA	7964	.	A	C	221	.	DP=214;VDB=1.87213e-08;SGB=-0.693147;RPB=0.000218615;MQB=6.9868e-19;MQSB=0.95886;BQB=0.893422;MQ0F=0;ICB=1;HOB=0.5;AC=1;AN=2;DP4=72,79,28,35;MQ=55	GT:PL	0/1:255,0,255
PepVA	7967	.	A	G	220	.	DP=216;VDB=4.02196e-09;SGB=-0.693147;RPB=0.000197981;MQB=2.28206e-19;MQSB=0.958765;BQB=0.957814;MQ0F=0;ICB=1;HOB=0.5;AC=1;AN=2;DP4=73,81,28,34;MQ=55	GT:PL	0/1:255,0,255
PepVA	7986	.	T	C	221	.	DP=243;VDB=2.15005e-07;SGB=-0.693147;RPB=1.02122e-06;MQB=8.34228e-05;MQSB=0.934731;BQB=0.924816;MQ0F=0;ICB=1;HOB=0.5;AC=1;AN=2;DP4=75,99,38,24;MQ=55	GT:PL	0/1:255,0,255
PepVA	7997	.	C	T	222	.	DP=249;VDB=0.0855317;SGB=-0.693147;RPB=2.41935e-08;MQB=6.05567e-12;MQSB=0.3891;BQB=0.0297898;MQ0F=0;ICB=1;HOB=0.5;AC=1;AN=2;DP4=63,80,53,48;MQ=55	GT:PL	0/1:255,0,255
PepVA	8006	.	T	C	155	.	DP=247;VDB=0.910044;SGB=-0.693147;RPB=0.0156802;MQB=9.146e-16;MQSB=0.481845;BQB=0.931727;MQ0F=0;ICB=1;HOB=0.5;AC=1;AN=2;DP4=94,108,25,20;MQ=55	GT:PL	0/1:191,0,255
PepVA	8009	.	T	A	130	.	DP=252;VDB=0.914142;SGB=-0.693146;RPB=0.0396249;MQB=2.11935e-15;MQSB=0.455451;BQB=0.676162;MQ0F=0;ICB=1;HOB=0.5;AC=1;AN=2;DP4=95,110,24,20;MQ=55	GT:PL	0/1:166,0,255
PepVA	8021	.	T	C	221	.	DP=251;VDB=0.0349953;SGB=-0.693147;RPB=0.999831;MQB=0.766613;MQSB=0.156484;BQB=0.715107;MQ0F=0;ICB=1;HOB=0.5;AC=1;AN=2;DP4=82,94,37,30;MQ=55	GT:PL	0/1:255,0,255
PepVA	8027	.	T	C	222	.	DP=272;VDB=0.0973417;SGB=-0.693147;RPB=0.754423;MQB=0.927546;MQSB=0.141489;BQB=0.331455;MQ0F=0;ICB=1;HOB=0.5;AC=1;AN=2;DP4=93,92,40,29;MQ=55	GT:PL	0/1:255,0,255
PepVA	8030	.	T	C	220	.	DP=269;VDB=0.00634334;SGB=-0.693147;RPB=0.79077;MQB=6.06875e-16;MQSB=0.180409;BQB=0.851615;MQ0F=0;ICB=1;HOB=0.5;AC=1;AN=2;DP4=102,105,29,25;MQ=56	GT:PL	0/1:255,0,255
PepVA	8048	.	C	T	222	.	DP=304;VDB=0.0779598;SGB=-0.693147;RPB=0.299276;MQB=8.12278e-20;MQSB=0.328187;BQB=0.780105;MQ0F=0;ICB=1;HOB=0.5;AC=1;AN=2;DP4=60,78,83,63;MQ=54	GT:PL	0/1:255,0,255
PepVA	8057	.	T	C	222	.	DP=272;VDB=0.0123214;SGB=-0.693147;RPB=0.0876071;MQB=4.99779e-12;MQSB=0.991716;BQB=0.0115696;MQ0F=0;ICB=1;HOB=0.5;AC=1;AN=2;DP4=72,75,58,59;MQ=53	GT:PL	0/1:255,0,255
PepVA	8060	.	T	C	221	.	DP=277;VDB=0.0212615;SGB=-0.693147;RPB=0.0423238;MQB=0.0033875;MQSB=0.998219;BQB=0.854067;MQ0F=0;ICB=1;HOB=0.5;AC=1;AN=2;DP4=95,103,36,37;MQ=53	GT:PL	0/1:255,0,255
PepVA	8063	.	C	T	222	.	DP=292;VDB=0.000111579;SGB=-0.693147;RPB=0.00181529;MQB=9.71879e-23;MQSB=0.950113;BQB=0.117718;MQ0F=0;ICB=1;HOB=0.5;AC=1;AN=2;DP4=63,71,68,71;MQ=53	GT:PL	0/1:255,0,255
PepVA	8084	.	T	C	208	.	DP=295;VDB=0.000253633;SGB=-0.693147;RPB=0.0218233;MQB=4.25037e-16;MQSB=0.99984;BQB=0.961264;MQ0F=0;ICB=1;HOB=0.5;AC=1;AN=2;DP4=116,108,33,29;MQ=51	GT:PL	0/1:243,0,255
PepVA	8087	.	T	C	220	.	DP=287;VDB=0.00447365;SGB=-0.693147;RPB=0.0462897;MQB=8.97602e-11;MQSB=0.948043;BQB=0.970558;MQ0F=0;ICB=1;HOB=0.5;AC=1;AN=2;DP4=113,99,33,30;MQ=51	GT:PL	0/1:255,0,255
PepVA	8090	.	T	A	215	.	DP=289;VDB=0.000998231;SGB=-0.693147;RPB=0.000161148;MQB=2.39449e-16;MQSB=0.952427;BQB=0.967808;MQ0F=0;ICB=1;HOB=0.5;AC=1;AN=2;DP4=115,103,33,28;MQ=51	GT:PL	0/1:250,0,255
PepVA	8096	.	G	A	47.6827	.	DP=276;VDB=3.36964e-07;SGB=-0.693147;RPB=0.910856;MQB=2.52613e-14;MQSB=0.989445;BQB=0.146773;MQ0F=0;ICB=1;HOB=0.5;AC=1;AN=2;DP4=120,109,21,24;MQ=52	GT:PL	0/1:84,0,255
PepVA	8099	.	G	T	211	.	DP=274;VDB=0.000236884;SGB=-0.693147;RPB=6.18224e-07;MQB=2.46353e-37;MQSB=0.947637;BQB=0.155368;MQ0F=0;ICB=1;HOB=0.5;AC=1;AN=2;DP4=91,79,50,49;MQ=52	GT:PL	0/1:246,0,255
PepVA	8105	.	A	G	87	.	DP=262;VDB=1.17958e-06;SGB=-0.693147;RPB=0.376185;MQB=3.65256e-18;MQSB=0.999248;BQB=0.121543;MQ0F=0;ICB=1;HOB=0.5;AC=1;AN=2;DP4=110,103,24,23;MQ=52	GT:PL	0/1:123,0,255
PepVA	8108	.	C	T	141	.	DP=255;VDB=1.56326e-06;SGB=-0.693147;RPB=3.92618e-07;MQB=9.30864e-37;MQSB=0.991928;BQB=0.00193739;MQ0F=0;ICB=1;HOB=0.5;AC=1;AN=2;DP4=89,83,42,40;MQ=52	GT:PL	0/1:177,0,255
PepVA	8109	.	T	C	77	.	DP=255;VDB=2.60358e-07;SGB=-0.693146;RPB=0.0340663;MQB=3.57915e-16;MQSB=0.98661;BQB=0.581373;MQ0F=0;ICB=1;HOB=0.5;AC=1;AN=2;DP4=110,99,21,23;MQ=52	GT:PL	0/1:113,0,255
PepVA	8111	.	G	A	82	.	DP=256;VDB=1.11258e-06;SGB=-0.693147;RPB=0.0360319;MQB=5.05722e-18;MQSB=0.999897;BQB=0.340795;MQ0F=0;ICB=1;HOB=0.5;AC=1;AN=2;DP4=106,103,24,23;MQ=52	GT:PL	0/1:118,0,255
PepVA	8135	.	A	G	29.8885	.	DP=224;VDB=0.915277;SGB=-0.693147;RPB=0.410119;MQB=9.17278e-25;MQSB=0.594234;BQB=0.794123;MQ0F=0;ICB=1;HOB=0.5;AC=1;AN=2;DP4=96,78,34,14;MQ=53	GT:PL	0/1:66,0,255
PepVA	8249	.	G	A	220	.	DP=160;VDB=8.71823e-13;SGB=-0.693127;RPB=2.54161e-08;MQB=2.26243e-14;MQSB=0.839896;BQB=0.94594;MQ0F=0;ICB=1;HOB=0.5;AC=1;AN=2;DP4=59,67,12,21;MQ=57	GT:PL	0/1:255,0,255
PepVA	8258	.	T	C	221	.	DP=150;VDB=4.05834e-15;SGB=-0.693146;RPB=1.6602e-06;MQB=5.60857e-19;MQSB=0.922823;BQB=0.862264;MQ0F=0;ICB=1;HOB=0.5;AC=1;AN=2;DP4=53,53,22,20;MQ=57	GT:PL	0/1:255,0,255
PepVA	8267	.	A	T	221	.	DP=158;VDB=3.46105e-08;SGB=-0.693147;RPB=1.69344e-06;MQB=6.27162e-18;MQSB=0.999411;BQB=0.000604376;MQ0F=0;ICB=1;HOB=0.5;AC=1;AN=2;DP4=57,48,19,30;MQ=56	GT:PL	0/1:255,0,255
PepVA	8270	.	T	C	222	.	DP=160;VDB=9.5295e-14;SGB=-0.693147;RPB=4.94835e-06;MQB=1.80382e-23;MQSB=0.996163;BQB=0.0228576;MQ0F=0;ICB=1;HOB=0.5;AC=1;AN=2;DP4=51,48,26,30;MQ=56	GT:PL	0/1:255,0,255
PepVA	8279	.	T	C	222	.	DP=175;VDB=1.1317e-08;SGB=-0.693147;RPB=0.153631;MQB=8.65339e-25;MQSB=0.98488;BQB=0.000175075;MQ0F=0;ICB=1;HOB=0.5;AC=1;AN=2;DP4=57,51,29,35;MQ=56	GT:PL	0/1:255,0,255
PepVA	8290	.	C	G	222	.	DP=184;VDB=3.25966e-06;SGB=-0.693147;RPB=0.940623;MQB=1.80587e-19;MQSB=0.993102;BQB=0.477139;MQ0F=0;ICB=1;HOB=0.5;AC=1;AN=2;DP4=67,57,26,34;MQ=56	GT:PL	0/1:255,0,255
PepVA	8295	.	A	G	222	.	DP=185;VDB=5.23346e-06;SGB=-0.693147;RPB=0.633037;MQB=3.13047e-20;MQSB=0.956086;BQB=0.887804;MQ0F=0;ICB=1;HOB=0.5;AC=1;AN=2;DP4=65,57,26,34;MQ=56	GT:PL	0/1:255,0,255
PepVA	8328	.	G	A	221	.	DP=179;VDB=0.0425096;SGB=-0.693147;RPB=0.16378;MQB=6.41487e-18;MQSB=0.992857;BQB=0.778934;MQ0F=0;ICB=1;HOB=0.5;AC=1;AN=2;DP4=65,65,23,26;MQ=56	GT:PL	0/1:255,0,255
PepVA	8329	.	C	T	221	.	DP=179;VDB=0.0430926;SGB=-0.693147;RPB=0.16378;MQB=6.41487e-18;MQSB=0.992857;BQB=0.990147;MQ0F=0;ICB=1;HOB=0.5;AC=1;AN=2;DP4=65,65,23,26;MQ=56	GT:PL	0/1:255,0,255
PepVA	8331	.	G	A	221	.	DP=178;VDB=0.0436826;SGB=-0.693147;RPB=0.112958;MQB=4.32942e-18;MQSB=0.997093;BQB=0.923728;MQ0F=0;ICB=1;HOB=0.5;AC=1;AN=2;DP4=63,65,23,26;MQ=56	GT:PL	0/1:255,0,255
PepVA	8341	.	G	A	222	.	DP=180;VDB=0.981817;SGB=-0.693147;RPB=0.551085;MQB=3.2713e-23;MQSB=0.990808;BQB=0.964617;MQ0F=0;ICB=1;HOB=0.5;AC=1;AN=2;DP4=57,60,34,29;MQ=56	GT:PL	0/1:255,0,255
PepVA	8357	.	G	A	220	.	DP=175;VDB=0.558688;SGB=-0.693145;RPB=0.88326;MQB=4.31662e-11;MQSB=0.986506;BQB=0.546799;MQ0F=0;ICB=1;HOB=0.5;AC=1;AN=2;DP4=62,64,22,19;MQ=55	GT:PL	0/1:255,0,255
PepVA	8362	.	T	C	220	.	DP=184;VDB=0.00542955;SGB=-0.69312;RPB=0.310789;MQB=1.47289e-06;MQSB=0.800033;BQB=0.320405;MQ0F=0;ICB=1;HOB=0.5;AC=1;AN=2;DP4=61,76,18,14;MQ=55	GT:PL	0/1:255,0,255
PepVA	8365	.	T	C	220	.	DP=172;VDB=0.00542955;SGB=-0.69312;RPB=0.556723;MQB=4.34904e-06;MQSB=0.899084;BQB=0.811782;MQ0F=0;ICB=1;HOB=0.5;AC=1;AN=2;DP4=60,78,18,14;MQ=55	GT:PL	0/1:255,0,255
PepVA	8368	.	C	T	221	.	DP=169;VDB=0.0927257;SGB=-0.693147;RPB=0.00980424;MQB=7.14803e-19;MQSB=0.909081;BQB=0.824068;MQ0F=0;ICB=1;HOB=0.5;AC=1;AN=2;DP4=48,67,29,23;MQ=55	GT:PL	0/1:255,0,255
PepVA	8374	.	C	T	221	.	DP=184;VDB=0.207115;SGB=-0.693147;RPB=0.00946156;MQB=1.45109e-08;MQSB=0.89008;BQB=0.38659;MQ0F=0;ICB=1;HOB=0.5;AC=1;AN=2;DP4=59,74,24,24;MQ=55	GT:PL	0/1:255,0,255
PepVA	8380	.	T	A	221	.	DP=169;VDB=0.200501;SGB=-0.693145;RPB=0.924254;MQB=0.000158975;MQSB=0.989019;BQB=0.168512;MQ0F=0;ICB=1;HOB=0.5;AC=1;AN=2;DP4=59,66,22,19;MQ=55	GT:PL	0/1:255,0,255
PepVA	8383	.	C	T	3.2075	.	DP=168;VDB=0.0035262;SGB=-0.692067;RPB=0.0280412;MQB=1.03119e-09;MQSB=0.966112;BQB=0.330608;MQ0F=0;ICB=1;HOB=0.5;AC=1;AN=2;DP4=68,77,11,9;MQ=55	GT:PL	0/1:38,0,255
PepVA	8389	.	G	T	222	.	DP=171;VDB=0.590552;SGB=-0.693147;RPB=0.29279;MQB=1.57674e-11;MQSB=0.967143;BQB=0.204924;MQ0F=0;ICB=1;HOB=0.5;AC=1;AN=2;DP4=42,58,38,33;MQ=55	GT:PL	0/1:255,0,255
PepVA	8409	.	G	A	220	.	DP=185;VDB=0.224918;SGB=-0.693144;RPB=0.131426;MQB=0.000814558;MQSB=0.76134;BQB=0.996178;MQ0F=0;ICB=1;HOB=0.5;AC=1;AN=2;DP4=88,58,23,16;MQ=57	GT:PL	0/1:255,0,255
PepVA	8410	.	A	G	220	.	DP=186;VDB=0.329279;SGB=-0.693145;RPB=0.379402;MQB=0.0011072;MQSB=0.778323;BQB=0.75344;MQ0F=0;ICB=1;HOB=0.5;AC=1;AN=2;DP4=88,58,23,17;MQ=57	GT:PL	0/1:255,0,255
PepVA	8413	.	T	A	220	.	DP=195;VDB=0.340507;SGB=-0.693141;RPB=0.0232761;MQB=0.171551;MQSB=0.877221;BQB=0.904375;MQ0F=0;ICB=1;HOB=0.5;AC=1;AN=2;DP4=86,65,23,14;MQ=57	GT:PL	0/1:255,0,255
PepVA	8416	.	T	C	220	.	DP=203;VDB=0.491001;SGB=-0.693146;RPB=0.813668;MQB=0.00137347;MQSB=0.927554;BQB=0.932807;MQ0F=0;ICB=1;HOB=0.5;AC=1;AN=2;DP4=88,67,24,19;MQ=57	GT:PL	0/1:255,0,255
PepVA	8437	.	T	A	220	.	DP=245;VDB=0.00140249;SGB=-0.693147;RPB=0.808101;MQB=0.253916;MQSB=0.865591;BQB=0.999999;MQ0F=0;ICB=1;HOB=0.5;AC=1;AN=2;DP4=88,110,21,25;MQ=59	GT:PL	0/1:255,0,255
PepVA	8439	.	A	G	222	.	DP=239;VDB=0.00138832;SGB=-0.693147;RPB=0.540973;MQB=0.431032;MQSB=0.957376;BQB=0.777264;MQ0F=0;ICB=1;HOB=0.5;AC=1;AN=2;DP4=60,74,44,60;MQ=59	GT:PL	0/1:255,0,255
PepVA	8443	.	C	T	222	.	DP=237;VDB=0.0013998;SGB=-0.693147;RPB=0.992822;MQB=0.378323;MQSB=0.925807;BQB=0.977933;MQ0F=0;ICB=1;HOB=0.5;AC=1;AN=2;DP4=56,76,44,60;MQ=59	GT:PL	0/1:255,0,255
PepVA	8446	.	C	T	221	.	DP=243;VDB=0.127509;SGB=-0.693147;RPB=0.619841;MQB=0.997536;MQSB=0.931282;BQB=0.726932;MQ0F=0;ICB=1;HOB=0.5;AC=1;AN=2;DP4=78,105,23,35;MQ=59	GT:PL	0/1:255,0,255
PepVA	8449	.	T	C	117	.	DP=255;VDB=0.116261;SGB=-0.693127;RPB=0.725565;MQB=0.191265;MQSB=0.934734;BQB=0.960704;MQ0F=0;ICB=1;HOB=0.5;AC=1;AN=2;DP4=90,130,16,17;MQ=59	GT:PL	0/1:153,0,255
PepVA	8456	.	C	T	220	.	DP=256;VDB=0.0315319;SGB=-0.693147;RPB=0.154395;MQB=0.869903;MQSB=0.960136;BQB=0.999368;MQ0F=0;ICB=1;HOB=0.5;AC=1;AN=2;DP4=88,118,20,29;MQ=59	GT:PL	0/1:255,0,255
PepVA	8464	.	C	T	221	.	DP=250;VDB=7.5981e-06;SGB=-0.693147;RPB=0.0977897;MQB=0.999995;MQSB=0.968636;BQB=0.422665;MQ0F=0;ICB=1;HOB=0.5;AC=1;AN=2;DP4=88,98,26,34;MQ=59	GT:PL	0/1:255,0,255
PepVA	8475	.	G	A	221	.	DP=248;VDB=0.000365581;SGB=-0.693147;RPB=0.00315643;MQB=0.993197;MQSB=0.971814;BQB=0.95431;MQ0F=0;ICB=1;HOB=0.5;AC=1;AN=2;DP4=86,95,27,38;MQ=59	GT:PL	0/1:255,0,255
PepVA	8485	.	C	T	220	.	DP=272;VDB=0.403144;SGB=-0.693147;RPB=0.71236;MQB=0.986525;MQSB=0.976519;BQB=0.356699;MQ0F=0;ICB=1;HOB=0.5;AC=1;AN=2;DP4=103,114,27,25;MQ=59	GT:PL	0/1:255,0,255
PepVA	8504	.	G	A	222	.	DP=288;VDB=0.862691;SGB=-0.693147;RPB=0.878944;MQB=0.992847;MQSB=0.996253;BQB=0.998351;MQ0F=0;ICB=1;HOB=0.5;AC=1;AN=2;DP4=59,87,45,71;MQ=59	GT:PL	0/1:255,0,255
PepVA	8518	.	C	T	222	.	DP=274;VDB=0.999865;SGB=-0.693147;RPB=0.985859;MQB=0.990765;MQSB=0.998894;BQB=0.640917;MQ0F=0;ICB=1;HOB=0.5;AC=1;AN=2;DP4=53,84,49,68;MQ=59	GT:PL	0/1:255,0,255
PepVA	8539	.	T	A	221	.	DP=199;VDB=4.18604e-05;SGB=-0.693147;RPB=0.962967;MQB=0.98013;MQSB=0.996241;BQB=0.991517;MQ0F=0;ICB=1;HOB=0.5;AC=1;AN=2;DP4=17,27,70,81;MQ=59	GT:PL	0/1:255,0,255
PepVA	8542	.	T	C	221	.	DP=198;VDB=4.29112e-05;SGB=-0.693147;RPB=0.992693;MQB=0.979444;MQSB=0.996247;BQB=0.650418;MQ0F=0;ICB=1;HOB=0.5;AC=1;AN=2;DP4=18,28,70,81;MQ=59	GT:PL	0/1:255,0,255
PepVA	8548	.	G	T	197	.	DP=199;VDB=3.51368e-06;SGB=-0.693147;RPB=0.950391;MQB=0.977937;MQSB=0.996996;BQB=0.468481;MQ0F=0;ICB=1;HOB=0.5;AC=1;AN=2;DP4=18,31,68,81;MQ=59	GT:PL	0/1:255,28,255
PepVA	8552	.	T	C	221	.	DP=199;VDB=8.03041e-06;SGB=-0.693147;RPB=0.899013;MQB=0.978191;MQSB=0.996559;BQB=0.838836;MQ0F=0;ICB=1;HOB=0.5;AC=1;AN=2;DP4=19,30,69,81;MQ=59	GT:PL	0/1:255,0,255
PepVA	8554	.	G	A	221	.	DP=197;VDB=1.70726e-05;SGB=-0.693147;RPB=0.811977;MQB=0.979444;MQSB=0.996855;BQB=0.264657;MQ0F=0;ICB=1;HOB=0.5;AC=1;AN=2;DP4=17,29,69,82;MQ=59	GT:PL	0/1:255,0,255
PepVA	8569	.	T	A	92	.	DP=226;VDB=0.236654;SGB=-0.692914;RPB=0.515356;MQB=0.99263;MQSB=0.998709;BQB=0.889782;MQ0F=0;ICB=1;HOB=0.5;AC=1;AN=2;DP4=79,122,12,13;MQ=59	GT:PL	0/1:129,0,255
PepVA	8578	.	A	G	4.21058	.	DP=200;VDB=0.0103258;SGB=-0.690438;RPB=0.345652;MQB=0.993715;MQSB=0.999944;BQB=0.419056;MQ0F=0;ICB=1;HOB=0.5;AC=1;AN=2;DP4=55,127,8,9;MQ=59	GT:PL	0/1:40,0,255
PepVA	8579	.	T	A	10.6354	.	DP=204;VDB=0.0103258;SGB=-0.690438;RPB=0.257347;MQB=0.99397;MQSB=0.99988;BQB=0.346624;MQ0F=0;ICB=1;HOB=0.5;AC=1;AN=2;DP4=55,131,8,9;MQ=59	GT:PL	0/1:48,0,255
PepVA	8582	.	A	G	220	.	DP=200;VDB=0.178373;SGB=-0.693143;RPB=0.973858;MQB=0.99159;MQSB=0.999637;BQB=0.239338;MQ0F=0;ICB=1;HOB=0.5;AC=1;AN=2;DP4=47,114,12,26;MQ=59	GT:PL	0/1:255,0,255
PepVA	8583	.	T	A	220	.	DP=201;VDB=0.178373;SGB=-0.693143;RPB=0.973858;MQB=0.99159;MQSB=0.999637;BQB=0.482526;MQ0F=0;ICB=1;HOB=0.5;AC=1;AN=2;DP4=47,114,12,26;MQ=59	GT:PL	0/1:255,0,255
PepVA	8585	.	A	G	61	.	DP=201;VDB=0.294434;SGB=-0.69168;RPB=0.290334;MQB=0.992825;MQSB=0.999551;BQB=0.716302;MQ0F=0;ICB=1;HOB=0.5;AC=1;AN=2;DP4=50,129,8,11;MQ=59	GT:PL	0/1:98,0,255
PepVA	8586	.	G	A	221	.	DP=196;VDB=0.140138;SGB=-0.693147;RPB=0.641163;MQB=0.976248;MQSB=0.999267;BQB=0.990404;MQ0F=0;ICB=1;HOB=0.5;AC=1;AN=2;DP4=14,36,41,103;MQ=59	GT:PL	0/1:255,0,255
PepVA	8587	.	C	T	221	.	DP=196;VDB=0.139956;SGB=-0.693147;RPB=0.523575;MQB=0.975901;MQSB=0.999221;BQB=0.0763899;MQ0F=0;ICB=1;HOB=0.5;AC=1;AN=2;DP4=14,37,41,103;MQ=59	GT:PL	0/1:255,0,255
PepVA	8626	.	G	A,T	195	.	DP=164;VDB=0.0254527;SGB=-0.693147;RPB=0.92101;MQB=1;MQSB=1;BQB=0.580372;MQ0F=0;AC=1,1;AN=2;DP4=4,21,24,113;MQ=60	GT:PL	1/2:255,231,255,236,0,255
PepVA	8660	.	T	C	222	.	DP=92;VDB=3.02535e-21;SGB=-0.693147;RPB=0.928036;MQB=1;MQSB=1;BQB=0.943914;MQ0F=0;ICB=1;HOB=0.5;AC=1;AN=2;DP4=4,29,3,53;MQ=60	GT:PL	0/1:255,0,255
PepVA	8667	.	C	T	222	.	DP=87;VDB=6.10281e-09;SGB=-0.693097;RPB=0.20293;MQB=1;MQSB=1;BQB=0.996776;MQ0F=0;ICB=1;HOB=0.5;AC=1;AN=2;DP4=2,55,3,27;MQ=60	GT:PL	0/1:255,0,255
PepVA	8668	.	T	G	158	.	DP=86;VDB=3.18033e-07;SGB=-0.69168;RPB=0.000858592;MQB=1;MQSB=1;BQB=0.00576464;MQ0F=0;ICB=1;HOB=0.5;AC=1;AN=2;DP4=5,62,0,19;MQ=60	GT:PL	0/1:193,0,255

## Sheet: S9
	Supplementary Table 9. Single nucleotide variations of ChiLCV DNA-A in the PJ transcriptome
##fileformat=VCFv4.2
##FILTER=<ID=PASS,Description="All filters passed">
##samtoolsVersion=1.3+htslib-1.3
##samtoolsCommand=samtools mpileup -uvf PVA_TW.fasta SRR1123893_PVA_TW_R-sorted.bam
##reference=file://PVA_Taejin.fasta
##contig=<ID=PepVA,length=8696>
##ALT=<ID=*,Description="Represents allele(s) other than observed.">
##INFO=<ID=INDEL,Number=0,Type=Flag,Description="Indicates that the variant is an INDEL.">
##INFO=<ID=IDV,Number=1,Type=Integer,Description="Maximum number of reads supporting an indel">
##INFO=<ID=IMF,Number=1,Type=Float,Description="Maximum fraction of reads supporting an indel">
##INFO=<ID=DP,Number=1,Type=Integer,Description="Raw read depth">
##INFO=<ID=VDB,Number=1,Type=Float,Description="Variant Distance Bias for filtering splice-site artefacts in RNA-seq data (bigger is better)",Version="3">
##INFO=<ID=RPB,Number=1,Type=Float,Description="Mann-Whitney U test of Read Position Bias (bigger is better)">
##INFO=<ID=MQB,Number=1,Type=Float,Description="Mann-Whitney U test of Mapping Quality Bias (bigger is better)">
##INFO=<ID=BQB,Number=1,Type=Float,Description="Mann-Whitney U test of Base Quality Bias (bigger is better)">
##INFO=<ID=MQSB,Number=1,Type=Float,Description="Mann-Whitney U test of Mapping Quality vs Strand Bias (bigger is better)">
##INFO=<ID=SGB,Number=1,Type=Float,Description="Segregation based metric.">
##INFO=<ID=MQ0F,Number=1,Type=Float,Description="Fraction of MQ0 reads (smaller is better)">
##FORMAT=<ID=PL,Number=G,Type=Integer,Description="List of Phred-scaled genotype likelihoods">
##FORMAT=<ID=GT,Number=1,Type=String,Description="Genotype">
##INFO=<ID=ICB,Number=1,Type=Float,Description="Inbreeding Coefficient Binomial test (bigger is better)">
##INFO=<ID=HOB,Number=1,Type=Float,Description="Bias in the number of HOMs number (smaller is better)">
##INFO=<ID=AC,Number=A,Type=Integer,Description="Allele count in genotypes for each ALT allele, in the same order as listed">
##INFO=<ID=AN,Number=1,Type=Integer,Description="Total number of alleles in called genotypes">
##INFO=<ID=DP4,Number=4,Type=Integer,Description="Number of high-quality ref-forward , ref-reverse, alt-forward and alt-reverse bases">
##INFO=<ID=MQ,Number=1,Type=Integer,Description="Average mapping quality">
##bcftools_callVersion=1.3+htslib-1.3
##bcftools_callCommand=call -vm -O v
#CHROM	POS	ID	REF	ALT	QUAL	FILTER	INFO	FORMAT	bar
PepVA	138	.	G	A	32.1796	.	DP=1;SGB=-0.379885;MQ0F=0;ICB=1;HOB=0.5;AC=1;AN=2;DP4=0,0,1,0;MQ=60	GT:PL	0/1:60,3,0
PepVA	141	.	C	T	32.1796	.	DP=1;SGB=-0.379885;MQ0F=0;ICB=1;HOB=0.5;AC=1;AN=2;DP4=0,0,1,0;MQ=60	GT:PL	0/1:60,3,0
PepVA	1068	.	T	G	32.6366	.	DP=2;SGB=-0.379885;MQ0F=0;AC=2;AN=2;DP4=0,0,1,0;MQ=60	GT:PL	1/1:60,3,0
PepVA	2030	.	G	A	83	.	DP=3;VDB=0.82;SGB=-0.453602;MQ0F=0;AC=2;AN=2;DP4=0,0,2,0;MQ=60	GT:PL	1/1:110,6,0
PepVA	2174	.	T	C	13.3811	.	DP=1;SGB=-0.379885;MQ0F=0;ICB=1;HOB=0.5;AC=1;AN=2;DP4=0,0,0,1;MQ=60	GT:PL	0/1:41,3,0
PepVA	2696	.	A	C	29.1822	.	DP=1;SGB=-0.379885;MQ0F=0;ICB=1;HOB=0.5;AC=1;AN=2;DP4=0,0,1,0;MQ=60	GT:PL	0/1:57,3,0
PepVA	3493	.	A	G	12.4325	.	DP=1;SGB=-0.379885;MQ0F=0;ICB=1;HOB=0.5;AC=1;AN=2;DP4=0,0,0,1;MQ=60	GT:PL	0/1:40,3,0
PepVA	3608	.	C	T	32.6366	.	DP=2;SGB=-0.379885;MQ0F=0;AC=2;AN=2;DP4=0,0,1,0;MQ=60	GT:PL	1/1:60,3,0
PepVA	5022	.	G	A	32.1796	.	DP=1;SGB=-0.379885;MQ0F=0;ICB=1;HOB=0.5;AC=1;AN=2;DP4=0,0,1,0;MQ=60	GT:PL	0/1:60,3,0
PepVA	5028	.	A	G	32.1796	.	DP=1;SGB=-0.379885;MQ0F=0;ICB=1;HOB=0.5;AC=1;AN=2;DP4=0,0,1,0;MQ=60	GT:PL	0/1:60,3,0
PepVA	5580	.	T	A	32.1796	.	DP=1;SGB=-0.379885;MQ0F=0;ICB=1;HOB=0.5;AC=1;AN=2;DP4=0,0,1,0;MQ=60	GT:PL	0/1:60,3,0
PepVA	5589	.	T	C	32.1796	.	DP=1;SGB=-0.379885;MQ0F=0;ICB=1;HOB=0.5;AC=1;AN=2;DP4=0,0,1,0;MQ=60	GT:PL	0/1:60,3,0
PepVA	5601	.	A	C	32.1796	.	DP=1;SGB=-0.379885;MQ0F=0;ICB=1;HOB=0.5;AC=1;AN=2;DP4=0,0,1,0;MQ=60	GT:PL	0/1:60,3,0
PepVA	5611	.	T	C	32.1796	.	DP=1;SGB=-0.379885;MQ0F=0;ICB=1;HOB=0.5;AC=1;AN=2;DP4=0,0,1,0;MQ=60	GT:PL	0/1:60,3,0
PepVA	5622	.	A	G	32.1796	.	DP=1;SGB=-0.379885;MQ0F=0;ICB=1;HOB=0.5;AC=1;AN=2;DP4=0,0,1,0;MQ=60	GT:PL	0/1:60,3,0
PepVA	5623	.	C	A	32.1796	.	DP=1;SGB=-0.379885;MQ0F=0;ICB=1;HOB=0.5;AC=1;AN=2;DP4=0,0,1,0;MQ=60	GT:PL	0/1:60,3,0
PepVA	5625	.	A	T	32.1796	.	DP=1;SGB=-0.379885;MQ0F=0;ICB=1;HOB=0.5;AC=1;AN=2;DP4=0,0,1,0;MQ=60	GT:PL	0/1:60,3,0
PepVA	5628	.	T	C	32.1796	.	DP=1;SGB=-0.379885;MQ0F=0;ICB=1;HOB=0.5;AC=1;AN=2;DP4=0,0,1,0;MQ=60	GT:PL	0/1:60,3,0
PepVA	5631	.	A	G	32.1796	.	DP=1;SGB=-0.379885;MQ0F=0;ICB=1;HOB=0.5;AC=1;AN=2;DP4=0,0,1,0;MQ=60	GT:PL	0/1:60,3,0
PepVA	5634	.	C	T	32.1796	.	DP=1;SGB=-0.379885;MQ0F=0;ICB=1;HOB=0.5;AC=1;AN=2;DP4=0,0,1,0;MQ=60	GT:PL	0/1:60,3,0
PepVA	5637	.	G	A	32.1796	.	DP=1;SGB=-0.379885;MQ0F=0;ICB=1;HOB=0.5;AC=1;AN=2;DP4=0,0,1,0;MQ=60	GT:PL	0/1:60,3,0
PepVA	5658	.	C	T	32.6366	.	DP=2;SGB=-0.379885;MQ0F=0;AC=2;AN=2;DP4=0,0,1,0;MQ=60	GT:PL	1/1:60,3,0
PepVA	5664	.	C	T	32.1796	.	DP=1;SGB=-0.379885;MQ0F=0;ICB=1;HOB=0.5;AC=1;AN=2;DP4=0,0,0,1;MQ=60	GT:PL	0/1:60,3,0
PepVA	5667	.	G	T	32.1796	.	DP=1;SGB=-0.379885;MQ0F=0;ICB=1;HOB=0.5;AC=1;AN=2;DP4=0,0,0,1;MQ=60	GT:PL	0/1:60,3,0
PepVA	6358	.	T	C	21.4353	.	DP=2;SGB=-0.379885;RPB=1;MQB=1;MQSB=1;BQB=1;MQ0F=0;ICB=1;HOB=0.5;AC=1;AN=2;DP4=0,1,1,0;MQ=60	GT:PL	0/1:54,0,54
PepVA	6900	.	G	A	21.4353	.	DP=3;SGB=-0.379885;RPB=1;MQB=1;BQB=1;MQ0F=0;ICB=1;HOB=0.5;AC=1;AN=2;DP4=1,0,1,0;MQ=60	GT:PL	0/1:54,0,54
PepVA	6906	.	T	C	21.4353	.	DP=3;SGB=-0.379885;RPB=1;MQB=1;BQB=1;MQ0F=0;ICB=1;HOB=0.5;AC=1;AN=2;DP4=1,0,1,0;MQ=60	GT:PL	0/1:54,0,54
PepVA	7053	.	A	G	14.3183	.	DP=5;SGB=-0.379885;RPB=1;MQB=1;MQSB=1;BQB=1;MQ0F=0;ICB=1;HOB=0.5;AC=1;AN=2;DP4=2,1,1,0;MQ=60	GT:PL	0/1:48,0,158
PepVA	7062	.	C	A	14.3183	.	DP=5;SGB=-0.379885;RPB=1;MQB=1;MQSB=1;BQB=1;MQ0F=0;ICB=1;HOB=0.5;AC=1;AN=2;DP4=2,1,1,0;MQ=60	GT:PL	0/1:48,0,158
PepVA	7068	.	T	C	14.3183	.	DP=6;SGB=-0.379885;RPB=1;MQB=1;MQSB=1;BQB=1;MQ0F=0;ICB=1;HOB=0.5;AC=1;AN=2;DP4=2,1,1,0;MQ=60	GT:PL	0/1:48,0,158
PepVA	7074	.	A	C	14.3183	.	DP=6;SGB=-0.379885;RPB=1;MQB=1;MQSB=1;BQB=1;MQ0F=0;ICB=1;HOB=0.5;AC=1;AN=2;DP4=2,1,1,0;MQ=60	GT:PL	0/1:48,0,158
PepVA	7083	.	A	T	14.3183	.	DP=6;SGB=-0.379885;RPB=1;MQB=1;MQSB=1;BQB=1;MQ0F=0;ICB=1;HOB=0.5;AC=1;AN=2;DP4=2,1,1,0;MQ=60	GT:PL	0/1:48,0,158
PepVA	7092	.	C	T	14.3183	.	DP=6;SGB=-0.379885;RPB=1;MQB=1;MQSB=1;BQB=1;MQ0F=0;ICB=1;HOB=0.5;AC=1;AN=2;DP4=2,1,1,0;MQ=60	GT:PL	0/1:48,0,158
PepVA	7113	.	T	G	14.5062	.	DP=6;SGB=-0.379885;RPB=1;MQB=1;MQSB=1;BQB=1;MQ0F=0;ICB=1;HOB=0.5;AC=1;AN=2;DP4=2,1,1,0;MQ=60	GT:PL	0/1:48,0,143
PepVA	7122	.	G	A	21.4353	.	DP=3;SGB=-0.379885;RPB=1;MQB=1;MQSB=1;BQB=1;MQ0F=0;ICB=1;HOB=0.5;AC=1;AN=2;DP4=0,1,1,0;MQ=60	GT:PL	0/1:54,0,54
PepVA	7125	.	C	T	21.4353	.	DP=3;SGB=-0.379885;RPB=1;MQB=1;MQSB=1;BQB=1;MQ0F=0;ICB=1;HOB=0.5;AC=1;AN=2;DP4=0,1,1,0;MQ=60	GT:PL	0/1:54,0,54
PepVA	7128	.	A	G	17.9624	.	DP=3;SGB=-0.379885;RPB=1;MQB=1;BQB=1;MQ0F=0;ICB=1;HOB=0.5;AC=1;AN=2;DP4=0,2,0,1;MQ=60	GT:PL	0/1:51,0,101
PepVA	7367	.	T	G	13.3811	.	DP=1;SGB=-0.379885;MQ0F=0;ICB=1;HOB=0.5;AC=1;AN=2;DP4=0,0,1,0;MQ=60	GT:PL	0/1:41,3,0
PepVA	7442	.	A	G	14.3183	.	DP=6;SGB=-0.379885;RPB=1;MQB=1;MQSB=1;BQB=1;MQ0F=0;ICB=1;HOB=0.5;AC=1;AN=2;DP4=2,1,1,0;MQ=60	GT:PL	0/1:48,0,158
PepVA	7448	.	T	C	14.3183	.	DP=5;SGB=-0.379885;RPB=1;MQB=1;MQSB=1;BQB=1;MQ0F=0;ICB=1;HOB=0.5;AC=1;AN=2;DP4=1,2,1,0;MQ=60	GT:PL	0/1:48,0,158
PepVA	7463	.	G	A	60	.	DP=7;VDB=0.48;SGB=-0.453602;RPB=0.5;MQB=1;MQSB=1;BQB=1;MQ0F=0;ICB=1;HOB=0.5;AC=1;AN=2;DP4=2,2,2,0;MQ=60	GT:PL	0/1:93,0,203
PepVA	7464	.	G	T	60	.	DP=7;VDB=0.48;SGB=-0.453602;RPB=0.5;MQB=1;MQSB=1;BQB=1;MQ0F=0;ICB=1;HOB=0.5;AC=1;AN=2;DP4=2,2,2,0;MQ=60	GT:PL	0/1:93,0,203
PepVA	7487	.	T	C	63	.	DP=5;VDB=0.48;SGB=-0.453602;RPB=0.5;MQB=1;MQSB=1;BQB=0.5;MQ0F=0;ICB=1;HOB=0.5;AC=1;AN=2;DP4=1,1,2,0;MQ=60	GT:PL	0/1:96,0,108
PepVA	7499	.	C	T	63	.	DP=4;VDB=0.48;SGB=-0.453602;RPB=0.5;MQB=1;MQSB=1;BQB=0.5;MQ0F=0;ICB=1;HOB=0.5;AC=1;AN=2;DP4=1,1,2,0;MQ=60	GT:PL	0/1:96,0,108
PepVA	7503	.	C	T	65	.	DP=4;VDB=0.48;SGB=-0.453602;RPB=0.5;MQB=1;MQSB=1;BQB=1;MQ0F=0;ICB=1;HOB=0.5;AC=1;AN=2;DP4=1,1,2,0;MQ=60	GT:PL	0/1:98,0,108
PepVA	7511	.	C	T	40.315	.	DP=4;VDB=0.48;SGB=-0.453602;RPB=0.5;MQB=1;MQSB=1;BQB=0.5;MQ0F=0;ICB=1;HOB=0.5;AC=1;AN=2;DP4=1,1,2,0;MQ=60	GT:PL	0/1:73,0,108
PepVA	7517	.	T	C	40.315	.	DP=4;VDB=0.48;SGB=-0.453602;RPB=0.5;MQB=1;MQSB=1;BQB=0.5;MQ0F=0;ICB=1;HOB=0.5;AC=1;AN=2;DP4=1,1,2,0;MQ=60	GT:PL	0/1:73,0,108
PepVA	7529	.	G	A	17.9624	.	DP=3;SGB=-0.379885;RPB=1;MQB=1;MQSB=1;BQB=1;MQ0F=0;ICB=1;HOB=0.5;AC=1;AN=2;DP4=1,1,1,0;MQ=60	GT:PL	0/1:51,0,111
PepVA	7535	.	A	G	21.4353	.	DP=3;SGB=-0.379885;RPB=1;MQB=1;BQB=1;MQ0F=0;ICB=1;HOB=0.5;AC=1;AN=2;DP4=1,0,1,0;MQ=60	GT:PL	0/1:54,0,54
PepVA	7544	.	T	C	21.0822	.	DP=3;SGB=-0.379885;RPB=1;MQB=1;BQB=1;MQ0F=0;ICB=1;HOB=0.5;AC=1;AN=2;DP4=1,0,1,0;MQ=60	GT:PL	0/1:54,0,27
PepVA	7545	.	T	C	21.0822	.	DP=3;SGB=-0.379885;RPB=1;MQB=1;BQB=1;MQ0F=0;ICB=1;HOB=0.5;AC=1;AN=2;DP4=1,0,1,0;MQ=60	GT:PL	0/1:54,0,27
PepVA	7559	.	A	G	21.4135	.	DP=2;SGB=-0.379885;RPB=1;MQB=1;BQB=1;MQ0F=0;ICB=1;HOB=0.5;AC=1;AN=2;DP4=0,1,0,1;MQ=60	GT:PL	0/1:54,0,46
PepVA	7560	.	A	C	21.4353	.	DP=2;SGB=-0.379885;RPB=1;MQB=1;BQB=1;MQ0F=0;ICB=1;HOB=0.5;AC=1;AN=2;DP4=0,1,0,1;MQ=60	GT:PL	0/1:54,0,54
PepVA	7568	.	A	G	21.4353	.	DP=2;SGB=-0.379885;RPB=1;MQB=1;BQB=1;MQ0F=0;ICB=1;HOB=0.5;AC=1;AN=2;DP4=0,1,0,1;MQ=60	GT:PL	0/1:54,0,54
PepVA	7571	.	A	G	21.4071	.	DP=2;SGB=-0.379885;RPB=1;MQB=1;BQB=1;MQ0F=0;ICB=1;HOB=0.5;AC=1;AN=2;DP4=0,1,0,1;MQ=60	GT:PL	0/1:54,0,45
PepVA	7574	.	A	T	21.4353	.	DP=2;SGB=-0.379885;RPB=1;MQB=1;BQB=1;MQ0F=0;ICB=1;HOB=0.5;AC=1;AN=2;DP4=0,1,0,1;MQ=60	GT:PL	0/1:54,0,54
PepVA	7577	.	G	C	21.4353	.	DP=2;SGB=-0.379885;RPB=1;MQB=1;BQB=1;MQ0F=0;ICB=1;HOB=0.5;AC=1;AN=2;DP4=0,1,0,1;MQ=60	GT:PL	0/1:54,0,54
PepVA	7580	.	A	G	21.4353	.	DP=2;SGB=-0.379885;RPB=1;MQB=1;BQB=1;MQ0F=0;ICB=1;HOB=0.5;AC=1;AN=2;DP4=0,1,0,1;MQ=60	GT:PL	0/1:54,0,54
PepVA	7586	.	T	A	21.4353	.	DP=2;SGB=-0.379885;RPB=1;MQB=1;BQB=1;MQ0F=0;ICB=1;HOB=0.5;AC=1;AN=2;DP4=0,1,0,1;MQ=60	GT:PL	0/1:54,0,54
PepVA	7589	.	C	T	21.435	.	DP=2;SGB=-0.379885;RPB=1;MQB=1;BQB=1;MQ0F=0;ICB=1;HOB=0.5;AC=1;AN=2;DP4=0,1,0,1;MQ=60	GT:PL	0/1:54,0,53
PepVA	7601	.	T	C	21.4353	.	DP=2;SGB=-0.379885;RPB=1;MQB=1;BQB=1;MQ0F=0;ICB=1;HOB=0.5;AC=1;AN=2;DP4=0,1,0,1;MQ=60	GT:PL	0/1:54,0,54
PepVA	7610	.	A	C	48.1496	.	DP=3;VDB=0.94;SGB=-0.453602;RPB=1;MQB=1;BQB=1;MQ0F=0;ICB=1;HOB=0.5;AC=1;AN=2;DP4=0,1,0,2;MQ=60	GT:PL	0/1:81,0,50
PepVA	7631	.	G	A	21.4353	.	DP=3;SGB=-0.379885;RPB=1;MQB=1;BQB=1;MQ0F=0;ICB=1;HOB=0.5;AC=1;AN=2;DP4=0,1,0,1;MQ=60	GT:PL	0/1:54,0,54
PepVA	7646	.	A	T	18.2523	.	DP=3;SGB=-0.379885;RPB=1;MQB=1;MQSB=1;BQB=1;MQ0F=0;ICB=1;HOB=0.5;AC=1;AN=2;DP4=1,1,0,1;MQ=60	GT:PL	0/1:51,0,85
PepVA	7649	.	C	T	18.0096	.	DP=3;SGB=-0.379885;RPB=1;MQB=1;MQSB=1;BQB=1;MQ0F=0;ICB=1;HOB=0.5;AC=1;AN=2;DP4=1,1,0,1;MQ=60	GT:PL	0/1:51,0,107
PepVA	7661	.	C	T	21.4353	.	DP=2;SGB=-0.379885;RPB=1;MQB=1;MQSB=1;BQB=1;MQ0F=0;ICB=1;HOB=0.5;AC=1;AN=2;DP4=1,0,0,1;MQ=60	GT:PL	0/1:54,0,54
PepVA	7667	.	C	T	21.4353	.	DP=2;SGB=-0.379885;RPB=1;MQB=1;MQSB=1;BQB=1;MQ0F=0;ICB=1;HOB=0.5;AC=1;AN=2;DP4=1,0,0,1;MQ=60	GT:PL	0/1:54,0,54
PepVA	7670	.	G	A	21.4353	.	DP=2;SGB=-0.379885;RPB=1;MQB=1;MQSB=1;BQB=1;MQ0F=0;ICB=1;HOB=0.5;AC=1;AN=2;DP4=1,0,0,1;MQ=60	GT:PL	0/1:54,0,54
PepVA	7679	.	T	C	21.4353	.	DP=2;SGB=-0.379885;RPB=1;MQB=1;MQSB=1;BQB=1;MQ0F=0;ICB=1;HOB=0.5;AC=1;AN=2;DP4=1,0,0,1;MQ=60	GT:PL	0/1:54,0,54
PepVA	7685	.	G	A	21.4353	.	DP=3;SGB=-0.379885;RPB=1;MQB=1;MQSB=1;BQB=1;MQ0F=0;ICB=1;HOB=0.5;AC=1;AN=2;DP4=1,0,0,1;MQ=60	GT:PL	0/1:54,0,54
PepVA	7691	.	C	T	21.4353	.	DP=3;SGB=-0.379885;RPB=1;MQB=1;MQSB=1;BQB=1;MQ0F=0;ICB=1;HOB=0.5;AC=1;AN=2;DP4=1,0,0,1;MQ=60	GT:PL	0/1:54,0,54
PepVA	7961	.	C	T	13.3247	.	DP=4;SGB=-0.379885;RPB=1;MQB=1;MQSB=1;BQB=1;MQ0F=0;ICB=1;HOB=0.5;AC=1;AN=2;DP4=2,1,0,1;MQ=59	GT:PL	0/1:47,0,158
PepVA	7964	.	A	C	13.3247	.	DP=4;SGB=-0.379885;RPB=1;MQB=1;MQSB=1;BQB=1;MQ0F=0;ICB=1;HOB=0.5;AC=1;AN=2;DP4=2,1,0,1;MQ=59	GT:PL	0/1:47,0,158
PepVA	7967	.	A	C	13.3247	.	DP=4;SGB=-0.379885;RPB=1;MQB=1;MQSB=1;BQB=1;MQ0F=0;ICB=1;HOB=0.5;AC=1;AN=2;DP4=2,1,0,1;MQ=59	GT:PL	0/1:47,0,158
PepVA	7970	.	A	C	16.9562	.	DP=3;SGB=-0.379885;RPB=1;MQB=1;MQSB=1;BQB=1;MQ0F=0;ICB=1;HOB=0.5;AC=1;AN=2;DP4=2,0,0,1;MQ=59	GT:PL	0/1:50,0,101
PepVA	7973	.	A	C	16.9562	.	DP=3;SGB=-0.379885;RPB=1;MQB=1;MQSB=1;BQB=1;MQ0F=0;ICB=1;HOB=0.5;AC=1;AN=2;DP4=2,0,0,1;MQ=59	GT:PL	0/1:50,0,101
PepVA	7982	.	T	C	16.9562	.	DP=3;SGB=-0.379885;RPB=1;MQB=1;MQSB=1;BQB=1;MQ0F=0;ICB=1;HOB=0.5;AC=1;AN=2;DP4=2,0,0,1;MQ=59	GT:PL	0/1:50,0,101
PepVA	7986	.	T	C	13.4776	.	DP=4;SGB=-0.379885;RPB=1;MQB=1;MQSB=1;BQB=1;MQ0F=0;ICB=1;HOB=0.5;AC=1;AN=2;DP4=3,0,0,1;MQ=59	GT:PL	0/1:47,0,130
PepVA	7988	.	G	A	13.3247	.	DP=4;SGB=-0.379885;RPB=1;MQB=1;MQSB=1;BQB=1;MQ0F=0;ICB=1;HOB=0.5;AC=1;AN=2;DP4=3,0,0,1;MQ=59	GT:PL	0/1:47,0,140
PepVA	7991	.	A	G	13.3247	.	DP=5;SGB=-0.379885;RPB=1;MQB=1;MQSB=1;BQB=1;MQ0F=0;ICB=1;HOB=0.5;AC=1;AN=2;DP4=3,0,0,1;MQ=59	GT:PL	0/1:47,0,140
PepVA	7997	.	C	T	45.9539	.	DP=7;VDB=0.84;SGB=-0.453602;RPB=0.666667;MQB=1;MQSB=1;BQB=0.5;MQ0F=0;ICB=1;HOB=0.5;AC=1;AN=2;DP4=3,0,1,1;MQ=59	GT:PL	0/1:79,0,137
PepVA	8006	.	T	C	116	.	DP=8;VDB=0.839668;SGB=-0.511536;RPB=0.810265;MQB=1.01283;MQSB=1;BQB=1.01283;MQ0F=0;ICB=1;HOB=0.5;AC=1;AN=2;DP4=4,0,2,1;MQ=59	GT:PL	0/1:149,0,167
PepVA	8009	.	T	A	116	.	DP=8;VDB=0.833544;SGB=-0.511536;RPB=0.810265;MQB=1.01283;MQSB=1;BQB=1.01283;MQ0F=0;ICB=1;HOB=0.5;AC=1;AN=2;DP4=4,0,2,1;MQ=59	GT:PL	0/1:149,0,167
PepVA	8030	.	T	C	97	.	DP=9;VDB=0.37344;SGB=-0.511536;RPB=0.900802;MQB=0.900802;MQSB=1;BQB=0.900802;MQ0F=0;ICB=1;HOB=0.5;AC=1;AN=2;DP4=4,1,3,0;MQ=60	GT:PL	0/1:130,0,201
PepVA	8048	.	C	T	94	.	DP=11;VDB=0.421281;SGB=-0.511536;RPB=0.462292;MQB=0.924584;MQSB=1;BQB=0.809011;MQ0F=0;ICB=1;HOB=0.5;AC=1;AN=2;DP4=4,2,3,0;MQ=60	GT:PL	0/1:127,0,255
PepVA	8057	.	T	C	94	.	DP=11;VDB=0.450604;SGB=-0.511536;RPB=0.462292;MQB=0.924584;MQSB=1;BQB=0.924584;MQ0F=0;ICB=1;HOB=0.5;AC=1;AN=2;DP4=4,2,3,0;MQ=60	GT:PL	0/1:127,0,255
PepVA	8063	.	C	T	91	.	DP=13;VDB=0.470313;SGB=-0.511536;RPB=0.366593;MQB=0.916482;MQSB=1;BQB=0.641538;MQ0F=0;ICB=1;HOB=0.5;AC=1;AN=2;DP4=5,2,3,0;MQ=60	GT:PL	0/1:124,0,255
PepVA	8084	.	T	C	104	.	DP=14;VDB=0.28399;SGB=-0.511536;RPB=0.263597;MQB=1;MQSB=0.964642;BQB=1;MQ0F=0;ICB=1;HOB=0.5;AC=1;AN=2;DP4=5,3,2,1;MQ=60	GT:PL	0/1:138,0,255
PepVA	8090	.	T	A	104	.	DP=15;VDB=0.259298;SGB=-0.511536;RPB=0.263597;MQB=1;MQSB=0.964642;BQB=0.954207;MQ0F=0;ICB=1;HOB=0.5;AC=1;AN=2;DP4=5,3,2,1;MQ=60	GT:PL	0/1:138,0,255
PepVA	8099	.	G	T	108	.	DP=13;VDB=0.0349627;SGB=-0.511536;RPB=0.274945;MQB=0.916482;MQSB=1.00775;BQB=0.916482;MQ0F=0;ICB=1;HOB=0.5;AC=1;AN=2;DP4=5,2,1,2;MQ=60	GT:PL	0/1:141,0,255
PepVA	8108	.	C	G	75	.	DP=13;VDB=0.0249187;SGB=-0.511536;RPB=0.0916482;MQB=0.916482;MQSB=0.952347;BQB=0.0916482;MQ0F=0;ICB=1;HOB=0.5;AC=1;AN=2;DP4=4,3,1,2;MQ=60	GT:PL	0/1:109,0,255
PepVA	8180	.	A	C	3.55399	.	DP=6;SGB=-0.379885;RPB=1;MQB=1;MQSB=1;BQB=1;MQ0F=0;ICB=1;HOB=0.5;AC=1;AN=2;DP4=1,3,0,1;MQ=58	GT:PL	0/1:36,0,197
PepVA	8189	.	C	T	6.0283	.	DP=5;SGB=-0.379885;RPB=1;MQB=1;MQSB=1;BQB=1;MQ0F=0;ICB=1;HOB=0.5;AC=1;AN=2;DP4=1,2,0,1;MQ=57	GT:PL	0/1:39,0,158
PepVA	8198	.	C	T	6.1101	.	DP=5;SGB=-0.379885;RPB=1;MQB=1;MQSB=1;BQB=1;MQ0F=0;ICB=1;HOB=0.5;AC=1;AN=2;DP4=1,2,0,1;MQ=57	GT:PL	0/1:39,0,151
PepVA	8201	.	C	A	9.18994	.	DP=4;SGB=-0.379885;RPB=1;MQB=1;MQSB=1;BQB=1;MQ0F=0;ICB=1;HOB=0.5;AC=1;AN=2;DP4=1,1,0,1;MQ=57	GT:PL	0/1:42,0,111
PepVA	8207	.	C	T	9.18994	.	DP=4;SGB=-0.379885;RPB=1;MQB=1;MQSB=1;BQB=1;MQ0F=0;ICB=1;HOB=0.5;AC=1;AN=2;DP4=1,1,0,1;MQ=57	GT:PL	0/1:42,0,111
PepVA	8219	.	A	G	9.18994	.	DP=3;SGB=-0.379885;RPB=1;MQB=1;BQB=1;MQ0F=0;ICB=1;HOB=0.5;AC=1;AN=2;DP4=0,2,0,1;MQ=57	GT:PL	0/1:42,0,101
PepVA	8225	.	T	A	6.0283	.	DP=4;SGB=-0.379885;RPB=1;MQB=1;MQSB=1;BQB=1;MQ0F=0;ICB=1;HOB=0.5;AC=1;AN=2;DP4=1,2,0,1;MQ=57	GT:PL	0/1:39,0,158
PepVA	8237	.	G	T	15.9539	.	DP=3;SGB=-0.379885;RPB=1;MQB=1;MQSB=1;BQB=1;MQ0F=0;ICB=1;HOB=0.5;AC=1;AN=2;DP4=1,1,1,0;MQ=60	GT:PL	0/1:49,0,111
PepVA	8240	.	T	A	17.9624	.	DP=3;SGB=-0.379885;RPB=1;MQB=1;MQSB=1;BQB=1;MQ0F=0;ICB=1;HOB=0.5;AC=1;AN=2;DP4=1,1,1,0;MQ=60	GT:PL	0/1:51,0,111
PepVA	8243	.	A	G	15.9539	.	DP=3;SGB=-0.379885;RPB=1;MQB=1;MQSB=1;BQB=1;MQ0F=0;ICB=1;HOB=0.5;AC=1;AN=2;DP4=1,1,1,0;MQ=60	GT:PL	0/1:49,0,111
PepVA	8246	.	C	T	17.9624	.	DP=3;SGB=-0.379885;RPB=1;MQB=1;MQSB=1;BQB=1;MQ0F=0;ICB=1;HOB=0.5;AC=1;AN=2;DP4=1,1,1,0;MQ=60	GT:PL	0/1:51,0,111
PepVA	8258	.	T	C	21.4353	.	DP=2;SGB=-0.379885;RPB=1;MQB=1;BQB=1;MQ0F=0;ICB=1;HOB=0.5;AC=1;AN=2;DP4=1,0,1,0;MQ=60	GT:PL	0/1:54,0,54
PepVA	8261	.	T	C	21.4353	.	DP=2;SGB=-0.379885;RPB=1;MQB=1;BQB=1;MQ0F=0;ICB=1;HOB=0.5;AC=1;AN=2;DP4=1,0,1,0;MQ=60	GT:PL	0/1:54,0,54
PepVA	8270	.	T	C	21.4353	.	DP=2;SGB=-0.379885;RPB=1;MQB=1;BQB=1;MQ0F=0;ICB=1;HOB=0.5;AC=1;AN=2;DP4=1,0,1,0;MQ=60	GT:PL	0/1:54,0,54
PepVA	8279	.	T	G	21.4353	.	DP=3;SGB=-0.379885;RPB=1;MQB=1;BQB=1;MQ0F=0;ICB=1;HOB=0.5;AC=1;AN=2;DP4=1,0,1,0;MQ=60	GT:PL	0/1:54,0,54
PepVA	8287	.	T	C	21.4353	.	DP=3;SGB=-0.379885;RPB=1;MQB=1;BQB=1;MQ0F=0;ICB=1;HOB=0.5;AC=1;AN=2;DP4=1,0,1,0;MQ=60	GT:PL	0/1:54,0,54
PepVA	8296	.	G	A	17.9624	.	DP=4;SGB=-0.379885;RPB=1;MQB=1;BQB=1;MQ0F=0;ICB=1;HOB=0.5;AC=1;AN=2;DP4=2,0,1,0;MQ=60	GT:PL	0/1:51,0,101
PepVA	8302	.	T	A	17.9624	.	DP=4;SGB=-0.379885;RPB=1;MQB=1;BQB=1;MQ0F=0;ICB=1;HOB=0.5;AC=1;AN=2;DP4=2,0,1,0;MQ=60	GT:PL	0/1:51,0,101
PepVA	8409	.	G	A	17.9624	.	DP=3;SGB=-0.379885;RPB=1;MQB=1;MQSB=1;BQB=1;MQ0F=0;ICB=1;HOB=0.5;AC=1;AN=2;DP4=0,2,1,0;MQ=60	GT:PL	0/1:51,0,101
PepVA	8410	.	A	G	17.9624	.	DP=3;SGB=-0.379885;RPB=1;MQB=1;MQSB=1;BQB=1;MQ0F=0;ICB=1;HOB=0.5;AC=1;AN=2;DP4=0,2,1,0;MQ=60	GT:PL	0/1:51,0,101
PepVA	8416	.	T	C	14.3183	.	DP=4;SGB=-0.379885;RPB=1;MQB=1;MQSB=1;BQB=1;MQ0F=0;ICB=1;HOB=0.5;AC=1;AN=2;DP4=1,2,1,0;MQ=60	GT:PL	0/1:48,0,158
PepVA	8431	.	C	T	14.3183	.	DP=5;SGB=-0.379885;RPB=1;MQB=1;MQSB=1;BQB=1;MQ0F=0;ICB=1;HOB=0.5;AC=1;AN=2;DP4=1,2,1,0;MQ=60	GT:PL	0/1:48,0,158
PepVA	8437	.	T	A	10.8394	.	DP=6;SGB=-0.379885;RPB=1;MQB=1;MQSB=1;BQB=1;MQ0F=0;ICB=1;HOB=0.5;AC=1;AN=2;DP4=2,2,1,0;MQ=60	GT:PL	0/1:45,0,205
PepVA	8439	.	A	G	10.8394	.	DP=6;SGB=-0.379885;RPB=1;MQB=1;MQSB=1;BQB=1;MQ0F=0;ICB=1;HOB=0.5;AC=1;AN=2;DP4=2,2,1,0;MQ=60	GT:PL	0/1:45,0,205
PepVA	8443	.	C	T	10.8394	.	DP=6;SGB=-0.379885;RPB=1;MQB=1;MQSB=1;BQB=1;MQ0F=0;ICB=1;HOB=0.5;AC=1;AN=2;DP4=2,2,1,0;MQ=60	GT:PL	0/1:45,0,205
PepVA	8482	.	T	C	14.3183	.	DP=6;SGB=-0.379885;RPB=1;MQB=1;BQB=1;MQ0F=0;ICB=1;HOB=0.5;AC=1;AN=2;DP4=3,0,1,0;MQ=60	GT:PL	0/1:48,0,140
PepVA	8485	.	C	T	14.3183	.	DP=6;SGB=-0.379885;RPB=1;MQB=1;BQB=1;MQ0F=0;ICB=1;HOB=0.5;AC=1;AN=2;DP4=3,0,1,0;MQ=60	GT:PL	0/1:48,0,140
PepVA	8504	.	G	A	106	.	DP=6;VDB=0.764235;SGB=-0.511536;RPB=1;MQB=1;MQSB=1;BQB=1;MQ0F=0;ICB=1;HOB=0.5;AC=1;AN=2;DP4=0,1,3,0;MQ=60	GT:PL	0/1:140,0,48
PepVA	8518	.	C	T	143	.	DP=6;VDB=0.803107;SGB=-0.556411;RPB=1;MQB=1;MQSB=1;BQB=1;MQ0F=0;ICB=1;HOB=0.5;AC=1;AN=2;DP4=0,1,3,1;MQ=60	GT:PL	0/1:177,0,45
PepVA	8539	.	T	A	155	.	DP=4;VDB=0.510154;SGB=-0.556411;MQSB=1;MQ0F=0;AC=2;AN=2;DP4=0,0,2,2;MQ=60	GT:PL	1/1:182,12,0
PepVA	8542	.	T	C	155	.	DP=4;VDB=0.510154;SGB=-0.556411;MQSB=1;MQ0F=0;AC=2;AN=2;DP4=0,0,2,2;MQ=60	GT:PL	1/1:182,12,0
PepVA	8548	.	G	T	141	.	DP=3;VDB=0.21346;SGB=-0.511536;MQSB=1;MQ0F=0;AC=2;AN=2;DP4=0,0,2,1;MQ=60	GT:PL	1/1:169,9,0
PepVA	8552	.	T	C	141	.	DP=3;VDB=0.21346;SGB=-0.511536;MQSB=1;MQ0F=0;AC=2;AN=2;DP4=0,0,2,1;MQ=60	GT:PL	1/1:169,9,0
PepVA	8554	.	G	A	141	.	DP=3;VDB=0.21346;SGB=-0.511536;MQSB=1;MQ0F=0;AC=2;AN=2;DP4=0,0,2,1;MQ=60	GT:PL	1/1:169,9,0
PepVA	8586	.	G	A	119	.	DP=4;VDB=0.672523;SGB=-0.511536;RPB=1;MQB=1;MQSB=1;BQB=1;MQ0F=0;ICB=1;HOB=0.5;AC=1;AN=2;DP4=1,0,2,1;MQ=60	GT:PL	0/1:153,0,48
PepVA	8587	.	C	T	118	.	DP=4;VDB=0.672523;SGB=-0.511536;RPB=1;MQB=1;MQSB=1;BQB=1;MQ0F=0;ICB=1;HOB=0.5;AC=1;AN=2;DP4=1,0,2,1;MQ=60	GT:PL	0/1:152,0,48
PepVA	8626	.	G	A	124	.	DP=6;VDB=0.568985;SGB=-0.511536;RPB=1;MQB=1;MQSB=1;BQB=1;MQ0F=0;ICB=1;HOB=0.5;AC=1;AN=2;DP4=1,0,1,2;MQ=60	GT:PL	0/1:158,0,48
PepVA	8660	.	T	C	11.6182	.	DP=4;SGB=-0.379885;RPB=1;MQB=1;BQB=1;MQ0F=0;ICB=1;HOB=0.5;AC=1;AN=2;DP4=0,3,0,1;MQ=60	GT:PL	0/1:45,0,125
PepVA	8668	.	T	G	14.5418	.	DP=4;SGB=-0.379885;RPB=1;MQB=1;BQB=1;MQ0F=0;ICB=1;HOB=0.5;AC=1;AN=2;DP4=0,3,0,1;MQ=60	GT:PL	0/1:48,0,126

## Sheet: S10
Supplementary Table 10. Single nucleotide variations of ChiLCV DNA-A in the TW transcriptome
##fileformat=VCFv4.2
##FILTER=<ID=PASS,Description="All filters passed">
##samtoolsVersion=1.3+htslib-1.3
##samtoolsCommand=samtools mpileup -uvf DNA-A_PJ_2468.fasta SRR1068215_DNA-A_PJ_2468_R-sorted.bam
##reference=file://CLCV_PJ_2468.fasta
##contig=<ID=CLCV_PJ_2468,length=2468>
##ALT=<ID=*,Description="Represents allele(s) other than observed.">
##INFO=<ID=INDEL,Number=0,Type=Flag,Description="Indicates that the variant is an INDEL.">
##INFO=<ID=IDV,Number=1,Type=Integer,Description="Maximum number of reads supporting an indel">
##INFO=<ID=IMF,Number=1,Type=Float,Description="Maximum fraction of reads supporting an indel">
##INFO=<ID=DP,Number=1,Type=Integer,Description="Raw read depth">
##INFO=<ID=VDB,Number=1,Type=Float,Description="Variant Distance Bias for filtering splice-site artefacts in RNA-seq data (bigger is better)",Version="3">
##INFO=<ID=RPB,Number=1,Type=Float,Description="Mann-Whitney U test of Read Position Bias (bigger is better)">
##INFO=<ID=MQB,Number=1,Type=Float,Description="Mann-Whitney U test of Mapping Quality Bias (bigger is better)">
##INFO=<ID=BQB,Number=1,Type=Float,Description="Mann-Whitney U test of Base Quality Bias (bigger is better)">
##INFO=<ID=MQSB,Number=1,Type=Float,Description="Mann-Whitney U test of Mapping Quality vs Strand Bias (bigger is better)">
##INFO=<ID=SGB,Number=1,Type=Float,Description="Segregation based metric.">
##INFO=<ID=MQ0F,Number=1,Type=Float,Description="Fraction of MQ0 reads (smaller is better)">
##FORMAT=<ID=PL,Number=G,Type=Integer,Description="List of Phred-scaled genotype likelihoods">
##FORMAT=<ID=GT,Number=1,Type=String,Description="Genotype">
##INFO=<ID=ICB,Number=1,Type=Float,Description="Inbreeding Coefficient Binomial test (bigger is better)">
##INFO=<ID=HOB,Number=1,Type=Float,Description="Bias in the number of HOMs number (smaller is better)">
##INFO=<ID=AC,Number=A,Type=Integer,Description="Allele count in genotypes for each ALT allele, in the same order as listed">
##INFO=<ID=AN,Number=1,Type=Integer,Description="Total number of alleles in called genotypes">
##INFO=<ID=DP4,Number=4,Type=Integer,Description="Number of high-quality ref-forward , ref-reverse, alt-forward and alt-reverse bases">
##INFO=<ID=MQ,Number=1,Type=Integer,Description="Average mapping quality">
##bcftools_callVersion=1.3+htslib-1.3
##bcftools_callCommand=call -vm -O v
#CHROM	POS	ID	REF	ALT	QUAL	FILTER	INFO	FORMAT	bar
CLCV_PJ_2468	62	.	G	T	17.9624	.	DP=3;SGB=-0.379885;RPB=1;MQB=1;MQSB=1;BQB=1;MQ0F=0;ICB=1;HOB=0.5;AC=1;AN=2;DP4=1,1,1,0;MQ=60	GT:PL	0/1:51,0,111
CLCV_PJ_2468	63	.	T	C	17.9624	.	DP=3;SGB=-0.379885;RPB=1;MQB=1;MQSB=1;BQB=1;MQ0F=0;ICB=1;HOB=0.5;AC=1;AN=2;DP4=1,1,1,0;MQ=60	GT:PL	0/1:51,0,111
CLCV_PJ_2468	64	.	C	A	17.9624	.	DP=3;SGB=-0.379885;RPB=1;MQB=1;MQSB=1;BQB=1;MQ0F=0;ICB=1;HOB=0.5;AC=1;AN=2;DP4=1,1,1,0;MQ=60	GT:PL	0/1:51,0,111
CLCV_PJ_2468	74	.	C	T	17.9624	.	DP=4;SGB=-0.379885;RPB=1;MQB=1;MQSB=1;BQB=1;MQ0F=0;ICB=1;HOB=0.5;AC=1;AN=2;DP4=1,1,1,0;MQ=60	GT:PL	0/1:51,0,111
CLCV_PJ_2468	75	.	C	A	11.3423	.	DP=6;SGB=-0.379885;RPB=1;MQB=1;MQSB=1;BQB=1;MQ0F=0;ICB=1;HOB=0.5;AC=1;AN=2;DP4=1,3,1,0;MQ=60	GT:PL	0/1:45,0,159
CLCV_PJ_2468	87	.	G	T	60	.	DP=6;VDB=0.38;SGB=-0.453602;RPB=1;MQB=1;MQSB=0.861511;BQB=0.75;MQ0F=0;ICB=1;HOB=0.5;AC=1;AN=2;DP4=1,3,2,0;MQ=60	GT:PL	0/1:93,0,188
CLCV_PJ_2468	89	.	T	C	57	.	DP=7;VDB=0.38;SGB=-0.453602;RPB=0.8;MQB=1;MQSB=1.01283;BQB=0.6;MQ0F=0;ICB=1;HOB=0.5;AC=1;AN=2;DP4=2,3,2,0;MQ=60	GT:PL	0/1:90,0,219
CLCV_PJ_2468	93	.	A	C	4.97023	.	DP=8;SGB=-0.379885;RPB=1;MQB=1;MQSB=1.01283;BQB=1;MQ0F=0;ICB=1;HOB=0.5;AC=1;AN=2;DP4=3,3,1,0;MQ=60	GT:PL	0/1:39,0,255
CLCV_PJ_2468	103	.	T	A	15.4358	.	DP=12;VDB=0.7;SGB=-0.453602;RPB=0.6;MQB=1;MQSB=1;BQB=0.65;MQ0F=0;ICB=1;HOB=0.5;AC=1;AN=2;DP4=7,3,2,0;MQ=60	GT:PL	0/1:51,0,255
CLCV_PJ_2468	105	.	T	A	64	.	DP=12;VDB=0.364077;SGB=-0.511536;RPB=0.382304;MQB=1;MQSB=1;BQB=0.898672;MQ0F=0;ICB=1;HOB=0.5;AC=1;AN=2;DP4=6,3,3,0;MQ=60	GT:PL	0/1:98,0,255
CLCV_PJ_2468	134	.	T	G	222	.	DP=566;VDB=0;SGB=-0.693147;RPB=0.00339251;MQB=0.972603;MQSB=0.997448;BQB=0.885072;MQ0F=0;ICB=1;HOB=0.5;AC=1;AN=2;DP4=207,16,325,16;MQ=59	GT:PL	0/1:255,0,255
CLCV_PJ_2468	137	.	C	T	222	.	DP=575;VDB=0;SGB=-0.693147;RPB=0.000238957;MQB=0.946076;MQSB=0.997347;BQB=0.848127;MQ0F=0;ICB=1;HOB=0.5;AC=1;AN=2;DP4=305,20,232,14;MQ=59	GT:PL	0/1:255,0,255
CLCV_PJ_2468	140	.	C	T	222	.	DP=624;VDB=0;SGB=-0.693147;RPB=6.19039e-05;MQB=0.968445;MQSB=0.997061;BQB=0.853909;MQ0F=0;ICB=1;HOB=0.5;AC=1;AN=2;DP4=238,23,313,17;MQ=59	GT:PL	0/1:255,0,255
CLCV_PJ_2468	168	.	T	C	222	.	DP=1008;VDB=6.455e-25;SGB=-0.693147;RPB=0.40929;MQB=0.284444;MQSB=0.694363;BQB=0.0851725;MQ0F=0;ICB=1;HOB=0.5;AC=1;AN=2;DP4=495,154,277,73;MQ=59	GT:PL	0/1:255,0,255
CLCV_PJ_2468	173	.	A	C	222	.	DP=1027;VDB=4.48691e-25;SGB=-0.693147;RPB=0.148007;MQB=0.27727;MQSB=0.69065;BQB=0.142223;MQ0F=0;ICB=1;HOB=0.5;AC=1;AN=2;DP4=511,155,276,73;MQ=59	GT:PL	0/1:255,0,255
CLCV_PJ_2468	185	.	G	T	221	.	DP=1247;VDB=1.31177e-09;SGB=-0.693147;RPB=0.0164212;MQB=0.280318;MQSB=0.0279255;BQB=0.664468;MQ0F=0;ICB=1;HOB=0.5;AC=1;AN=2;DP4=639,271,230,81;MQ=59	GT:PL	0/1:255,0,255
CLCV_PJ_2468	192	.	G	C	221	.	DP=1333;VDB=3.39673e-05;SGB=-0.693147;RPB=0.868848;MQB=0.00212143;MQSB=0.0137959;BQB=0.261813;MQ0F=0;ICB=1;HOB=0.5;AC=1;AN=2;DP4=654,300,236,128;MQ=59	GT:PL	0/1:255,0,255
CLCV_PJ_2468	200	.	G	T	221	.	DP=1407;VDB=0.00463847;SGB=-0.693147;RPB=0.859674;MQB=0.00108365;MQSB=0.0205269;BQB=0.244722;MQ0F=0;ICB=1;HOB=0.5;AC=1;AN=2;DP4=707,315,246,129;MQ=59	GT:PL	0/1:255,0,255
CLCV_PJ_2468	203	.	G	A	221	.	DP=1436;VDB=0.00631551;SGB=-0.693147;RPB=0.931828;MQB=0.000943716;MQSB=0.022201;BQB=0.370412;MQ0F=0;ICB=1;HOB=0.5;AC=1;AN=2;DP4=726,324,246,129;MQ=59	GT:PL	0/1:255,0,255
CLCV_PJ_2468	215	.	C	T	221	.	DP=1582;VDB=0.992047;SGB=-0.693147;RPB=0.66627;MQB=0.272295;MQSB=0.0542134;BQB=0.914314;MQ0F=0;ICB=1;HOB=0.5;AC=1;AN=2;DP4=787,428,210,124;MQ=59	GT:PL	0/1:255,0,255
CLCV_PJ_2468	218	.	T	C	65	.	DP=1614;VDB=1;SGB=-0.693147;RPB=0.860647;MQB=0.232544;MQSB=0.0630165;BQB=9.80326e-05;MQ0F=0;ICB=1;HOB=0.5;AC=1;AN=2;DP4=869,503,130,63;MQ=59	GT:PL	0/1:102,0,255
CLCV_PJ_2468	221	.	C	G	221	.	DP=1595;VDB=0.384032;SGB=-0.693147;RPB=0.483968;MQB=0.000105694;MQSB=0.0913431;BQB=0.136923;MQ0F=0;ICB=1;HOB=0.5;AC=1;AN=2;DP4=753,415,183,161;MQ=59	GT:PL	0/1:255,0,255
CLCV_PJ_2468	237	.	A	C	222	.	DP=1441;VDB=0.255738;SGB=-0.693147;RPB=0.324232;MQB=0.681054;MQSB=0.275744;BQB=0.00400835;MQ0F=0;ICB=1;HOB=0.5;AC=1;AN=2;DP4=492,418,255,248;MQ=59	GT:PL	0/1:255,0,255
CLCV_PJ_2468	239	.	G	C	57	.	DP=1432;VDB=1.33097e-06;SGB=-0.693147;RPB=0.978852;MQB=0.234587;MQSB=0.25973;BQB=0.941138;MQ0F=0;ICB=1;HOB=0.5;AC=1;AN=2;DP4=691,595,67,67;MQ=59	GT:PL	0/1:94,0,255
CLCV_PJ_2468	245	.	G	A	222	.	DP=1429;VDB=0.00550511;SGB=-0.693147;RPB=0.999909;MQB=0.701204;MQSB=0.282903;BQB=0.082636;MQ0F=0;ICB=1;HOB=0.5;AC=1;AN=2;DP4=501,425,235,239;MQ=59	GT:PL	0/1:255,0,255
CLCV_PJ_2468	248	.	C	T	222	.	DP=1468;VDB=0.0061299;SGB=-0.693147;RPB=0.378533;MQB=0.718549;MQSB=0.323562;BQB=0.794772;MQ0F=0;ICB=1;HOB=0.5;AC=1;AN=2;DP4=494,448,237,238;MQ=59	GT:PL	0/1:255,0,255
CLCV_PJ_2468	251	.	T	C	221	.	DP=1508;VDB=0.270258;SGB=-0.693147;RPB=1;MQB=5.64607e-05;MQSB=0.341807;BQB=0.164915;MQ0F=0;ICB=1;HOB=0.5;AC=1;AN=2;DP4=562,524,189,186;MQ=59	GT:PL	0/1:255,0,255
CLCV_PJ_2468	257	.	T	C	221	.	DP=1495;VDB=0.000700059;SGB=-0.693147;RPB=0.995918;MQB=0.149943;MQSB=0.356449;BQB=0.0219085;MQ0F=0;ICB=1;HOB=0.5;AC=1;AN=2;DP4=566,535,176,178;MQ=59	GT:PL	0/1:255,0,255
CLCV_PJ_2468	263	.	T	C	221	.	DP=1438;VDB=1.38618e-05;SGB=-0.693147;RPB=0.921906;MQB=0.290278;MQSB=0.464292;BQB=0.141983;MQ0F=0;ICB=1;HOB=0.5;AC=1;AN=2;DP4=567,516,173,161;MQ=59	GT:PL	0/1:255,0,255
CLCV_PJ_2468	265	.	G	A	221	.	DP=1452;VDB=0.00128241;SGB=-0.693147;RPB=0.999948;MQB=2.84969e-06;MQSB=0.388128;BQB=0.0502947;MQ0F=0;ICB=1;HOB=0.5;AC=1;AN=2;DP4=604,506,167,171;MQ=59	GT:PL	0/1:255,0,255
CLCV_PJ_2468	266	.	A	G	221	.	DP=1462;VDB=0.0014548;SGB=-0.693147;RPB=0.949763;MQB=2.77524e-06;MQSB=0.383356;BQB=0.70744;MQ0F=0;ICB=1;HOB=0.5;AC=1;AN=2;DP4=611,508,168,170;MQ=59	GT:PL	0/1:255,0,255
CLCV_PJ_2468	276	.	G	C	221	.	DP=1582;VDB=0.255577;SGB=-0.693147;RPB=0.591785;MQB=2.09639e-05;MQSB=0.451015;BQB=0.646127;MQ0F=0;ICB=1;HOB=0.5;AC=1;AN=2;DP4=629,546,201,188;MQ=59	GT:PL	0/1:255,0,255
CLCV_PJ_2468	311	.	C	T	43.6491	.	DP=1671;VDB=0.194103;SGB=-0.693147;RPB=0.218021;MQB=0.999875;MQSB=0.998758;BQB=0.100384;MQ0F=0;ICB=1;HOB=0.5;AC=1;AN=2;DP4=847,612,116,87;MQ=59	GT:PL	0/1:80,0,255
CLCV_PJ_2468	348	.	A	T	221	.	DP=1845;VDB=0.00832968;SGB=-0.693147;RPB=0.804705;MQB=9.25802e-19;MQSB=0.75006;BQB=0.182778;MQ0F=0;ICB=1;HOB=0.5;AC=1;AN=2;DP4=826,515,261,220;MQ=59	GT:PL	0/1:255,0,255
CLCV_PJ_2468	352	.	G	A	222	.	DP=1875;VDB=0.0446734;SGB=-0.693147;RPB=0.890079;MQB=0.00031368;MQSB=0.734664;BQB=3.53159e-11;MQ0F=0;ICB=1;HOB=0.5;AC=1;AN=2;DP4=669,519,429,228;MQ=59	GT:PL	0/1:255,0,255
CLCV_PJ_2468	362	.	C	T	222	.	DP=2035;VDB=0.662202;SGB=-0.693147;RPB=0.561842;MQB=2.92646e-14;MQSB=0.90451;BQB=0.00738596;MQ0F=0;ICB=1;HOB=0.5;AC=1;AN=2;DP4=812,561,313,298;MQ=59	GT:PL	0/1:255,0,255
CLCV_PJ_2468	374	.	T	C	221	.	DP=2070;VDB=0.974368;SGB=-0.693147;RPB=0.367282;MQB=1.83458e-17;MQSB=0.996525;BQB=3.4438e-08;MQ0F=0;ICB=1;HOB=0.5;AC=1;AN=2;DP4=835,667,259,276;MQ=59	GT:PL	0/1:255,0,255
CLCV_PJ_2468	387	.	C	A	220	.	DP=1999;VDB=1.00748e-07;SGB=-0.693147;RPB=0.083866;MQB=1.70486e-23;MQSB=0.954;BQB=0.875964;MQ0F=0;ICB=1;HOB=0.5;AC=1;AN=2;DP4=898,672,208,203;MQ=59	GT:PL	0/1:255,0,255
CLCV_PJ_2468	390	.	A	G	220	.	DP=2012;VDB=1.15855e-07;SGB=-0.693147;RPB=0.629444;MQB=1.38185e-23;MQSB=0.978251;BQB=0.487416;MQ0F=0;ICB=1;HOB=0.5;AC=1;AN=2;DP4=896,704,209,202;MQ=59	GT:PL	0/1:255,0,255
CLCV_PJ_2468	393	.	A	C	220	.	DP=1993;VDB=1.23475e-09;SGB=-0.693147;RPB=0.710555;MQB=2.29974e-24;MQSB=0.918256;BQB=0.240628;MQ0F=0;ICB=1;HOB=0.5;AC=1;AN=2;DP4=922,670,204,197;MQ=59	GT:PL	0/1:255,0,255
CLCV_PJ_2468	395	.	A	G	220	.	DP=1968;VDB=1.23475e-09;SGB=-0.693147;RPB=0.0359158;MQB=2.83696e-24;MQSB=0.975882;BQB=0.235347;MQ0F=0;ICB=1;HOB=0.5;AC=1;AN=2;DP4=869,693,204,197;MQ=59	GT:PL	0/1:255,0,255
CLCV_PJ_2468	404	.	C	T	220	.	DP=2016;VDB=2.69578e-07;SGB=-0.693147;RPB=5.94908e-05;MQB=2.66515e-23;MQSB=0.999026;BQB=0.0017501;MQ0F=0;ICB=1;HOB=0.5;AC=1;AN=2;DP4=842,736,215,201;MQ=59	GT:PL	0/1:255,0,255
CLCV_PJ_2468	405	.	C	G	222	.	DP=2023;VDB=0.00576144;SGB=-0.693147;RPB=0.000204067;MQB=7.2519e-08;MQSB=0.999797;BQB=0.0675703;MQ0F=0;ICB=1;HOB=0.5;AC=1;AN=2;DP4=593,485,453,451;MQ=59	GT:PL	0/1:255,0,255
CLCV_PJ_2468	462	.	T	G	221	.	DP=1926;VDB=9.00821e-05;SGB=-0.693147;RPB=0.928443;MQB=1.75332e-06;MQSB=0.0575936;BQB=0.640213;MQ0F=0;ICB=1;HOB=0.5;AC=1;AN=2;DP4=720,775,201,190;MQ=58	GT:PL	0/1:255,0,255
CLCV_PJ_2468	465	.	T	G	222	.	DP=1914;VDB=2.48217e-05;SGB=-0.693147;RPB=0.472469;MQB=1.6581e-13;MQSB=0.142156;BQB=0.0984416;MQ0F=0;ICB=1;HOB=0.5;AC=1;AN=2;DP4=458,456,438,429;MQ=58	GT:PL	0/1:255,0,255
CLCV_PJ_2468	468	.	G	A	221	.	DP=1863;VDB=0.239899;SGB=-0.693147;RPB=0.125052;MQB=3.2861e-17;MQSB=0.150612;BQB=0.549704;MQ0F=0;ICB=1;HOB=0.5;AC=1;AN=2;DP4=711,677,193,204;MQ=58	GT:PL	0/1:255,0,255
CLCV_PJ_2468	471	.	A	T	222	.	DP=1841;VDB=4.29277e-08;SGB=-0.693147;RPB=0.84223;MQB=1.77159e-17;MQSB=0.120689;BQB=0.0958669;MQ0F=0;ICB=1;HOB=0.5;AC=1;AN=2;DP4=473,461,408,412;MQ=58	GT:PL	0/1:255,0,255
CLCV_PJ_2468	483	.	G	A	222	.	DP=1814;VDB=0.00443771;SGB=-0.693147;RPB=0.198918;MQB=4.06377e-44;MQSB=0.196407;BQB=0.0202924;MQ0F=0;ICB=1;HOB=0.5;AC=1;AN=2;DP4=480,475,374,424;MQ=58	GT:PL	0/1:255,0,255
CLCV_PJ_2468	492	.	G	C	222	.	DP=1621;VDB=0.170113;SGB=-0.693147;RPB=9.44245e-13;MQB=0;MQSB=0.0984964;BQB=0.819216;MQ0F=0;ICB=1;HOB=0.5;AC=1;AN=2;DP4=346,306,430,506;MQ=57	GT:PL	0/1:255,0,255
CLCV_PJ_2468	495	.	A	G	222	.	DP=1601;VDB=0.0564133;SGB=-0.693147;RPB=1.55128e-25;MQB=0;MQSB=0.159386;BQB=0.50056;MQ0F=0;ICB=1;HOB=0.5;AC=1;AN=2;DP4=394,351,391,454;MQ=57	GT:PL	0/1:255,0,255
CLCV_PJ_2468	498	.	T	C	221	.	DP=1630;VDB=0.454042;SGB=-0.693147;RPB=1.87577e-08;MQB=0;MQSB=0.249887;BQB=0.344131;MQ0F=0;ICB=1;HOB=0.5;AC=1;AN=2;DP4=611,601,202,202;MQ=57	GT:PL	0/1:255,0,255
CLCV_PJ_2468	507	.	C	T	222	.	DP=1571;VDB=0.99991;SGB=-0.693147;RPB=5.57012e-16;MQB=0;MQSB=0.168855;BQB=0;MQ0F=0;ICB=1;HOB=0.5;AC=1;AN=2;DP4=404,332,355,383;MQ=57	GT:PL	0/1:255,0,255
CLCV_PJ_2468	517	.	A	G	222	.	DP=1140;VDB=1.83916e-05;SGB=-0.693147;RPB=0.453806;MQB=0;MQSB=0.738648;BQB=0.000449232;MQ0F=0;ICB=1;HOB=0.5;AC=1;AN=2;DP4=423,262,224,204;MQ=57	GT:PL	0/1:255,0,255
CLCV_PJ_2468	522	.	G	A	222	.	DP=1149;VDB=2.837e-06;SGB=-0.693147;RPB=0.974333;MQB=0;MQSB=0.905354;BQB=0.0769887;MQ0F=0;ICB=1;HOB=0.5;AC=1;AN=2;DP4=432,264,231,190;MQ=57	GT:PL	0/1:255,0,255
CLCV_PJ_2468	558	.	T	G	222	.	DP=1337;VDB=0.979027;SGB=-0.693147;RPB=0.0431523;MQB=0;MQSB=0.000345636;BQB=9.68113e-13;MQ0F=0;ICB=1;HOB=0.5;AC=1;AN=2;DP4=384,339,246,327;MQ=56	GT:PL	0/1:255,0,255
CLCV_PJ_2468	564	.	T	A	222	.	DP=1293;VDB=0.938662;SGB=-0.693147;RPB=0.277102;MQB=0;MQSB=0.000837878;BQB=1.20634e-08;MQ0F=0;ICB=1;HOB=0.5;AC=1;AN=2;DP4=405,374,193,268;MQ=56	GT:PL	0/1:255,0,255
CLCV_PJ_2468	570	.	T	G	222	.	DP=1322;VDB=0.945044;SGB=-0.693147;RPB=0.444593;MQB=0;MQSB=0.0578266;BQB=1.11546e-05;MQ0F=0;ICB=1;HOB=0.5;AC=1;AN=2;DP4=412,391,205,246;MQ=56	GT:PL	0/1:255,0,255
CLCV_PJ_2468	579	.	C	T	222	.	DP=1151;VDB=0.0443815;SGB=-0.693147;RPB=0.0397409;MQB=0;MQSB=0.131178;BQB=0.989827;MQ0F=0;ICB=1;HOB=0.5;AC=1;AN=2;DP4=378,359,191,214;MQ=55	GT:PL	0/1:255,0,255
CLCV_PJ_2468	580	.	A	C	222	.	DP=1120;VDB=0.0488484;SGB=-0.693147;RPB=0.572295;MQB=0;MQSB=0.180915;BQB=0.896248;MQ0F=0;ICB=1;HOB=0.5;AC=1;AN=2;DP4=357,348,190,215;MQ=55	GT:PL	0/1:255,0,255
CLCV_PJ_2468	585	.	T	G	222	.	DP=1115;VDB=0.0529501;SGB=-0.693147;RPB=0.954649;MQB=0;MQSB=0.0279068;BQB=0.371462;MQ0F=0;ICB=1;HOB=0.5;AC=1;AN=2;DP4=370,320,194,214;MQ=55	GT:PL	0/1:255,0,255
CLCV_PJ_2468	597	.	T	C	221	.	DP=1130;VDB=5.65893e-08;SGB=-0.693147;RPB=0.0701395;MQB=0;MQSB=0.0465561;BQB=0.342434;MQ0F=0;ICB=1;HOB=0.5;AC=1;AN=2;DP4=377,333,166,177;MQ=55	GT:PL	0/1:255,0,255
CLCV_PJ_2468	603	.	A	T	222	.	DP=1099;VDB=6.35363e-08;SGB=-0.693147;RPB=0.965109;MQB=0;MQSB=0.143344;BQB=0.110593;MQ0F=0;ICB=1;HOB=0.5;AC=1;AN=2;DP4=367,348,172,187;MQ=56	GT:PL	0/1:255,0,255
CLCV_PJ_2468	606	.	A	G	221	.	DP=1117;VDB=6.14324e-08;SGB=-0.693147;RPB=0.666835;MQB=0;MQSB=0.272897;BQB=0.117715;MQ0F=0;ICB=1;HOB=0.5;AC=1;AN=2;DP4=368,373,172,187;MQ=56	GT:PL	0/1:255,0,255
CLCV_PJ_2468	609	.	T	C	221	.	DP=1137;VDB=4.65541e-07;SGB=-0.693147;RPB=0.254169;MQB=0;MQSB=0.43726;BQB=0.0878592;MQ0F=0;ICB=1;HOB=0.5;AC=1;AN=2;DP4=368,394,168,182;MQ=56	GT:PL	0/1:255,0,255
CLCV_PJ_2468	618	.	T	A	222	.	DP=1270;VDB=0.663503;SGB=-0.693147;RPB=0.977379;MQB=0;MQSB=0.990884;BQB=0.999591;MQ0F=0;ICB=1;HOB=0.5;AC=1;AN=2;DP4=348,451,196,222;MQ=56	GT:PL	0/1:255,0,255
CLCV_PJ_2468	648	.	A	C	222	.	DP=1307;VDB=0.110363;SGB=-0.693147;RPB=0.0113879;MQB=1.46451e-29;MQSB=0.000305062;BQB=0.983832;MQ0F=0;ICB=1;HOB=0.5;AC=1;AN=2;DP4=371,390,269,200;MQ=58	GT:PL	0/1:255,0,255
CLCV_PJ_2468	663	.	T	C	222	.	DP=1280;VDB=0.000733753;SGB=-0.693147;RPB=0.139742;MQB=4.69458e-21;MQSB=0.000380015;BQB=0.66716;MQ0F=0;ICB=1;HOB=0.5;AC=1;AN=2;DP4=351,378,276,198;MQ=59	GT:PL	0/1:255,0,255
CLCV_PJ_2468	670	.	A	T	222	.	DP=1269;VDB=0.00328079;SGB=-0.693147;RPB=0.556021;MQB=2.24903e-18;MQSB=0.0143765;BQB=0.998049;MQ0F=0;ICB=1;HOB=0.5;AC=1;AN=2;DP4=413,445,225,154;MQ=59	GT:PL	0/1:255,0,255
CLCV_PJ_2468	693	.	G	A	222	.	DP=1236;VDB=6.06803e-07;SGB=-0.693147;RPB=0.291036;MQB=1.66243e-09;MQSB=0.236894;BQB=0.0984792;MQ0F=0;ICB=1;HOB=0.5;AC=1;AN=2;DP4=335,413,239,227;MQ=59	GT:PL	0/1:255,0,255
CLCV_PJ_2468	708	.	T	A	222	.	DP=1235;VDB=9.54472e-14;SGB=-0.693147;RPB=2.20564e-20;MQB=9.31597e-09;MQSB=0.366024;BQB=0.977735;MQ0F=0;ICB=1;HOB=0.5;AC=1;AN=2;DP4=426,408,216,177;MQ=59	GT:PL	0/1:255,0,255
CLCV_PJ_2468	723	.	T	C	221	.	DP=1295;VDB=1.05961e-08;SGB=-0.693147;RPB=4.19235e-32;MQB=4.31615e-10;MQSB=0.929702;BQB=0.0139053;MQ0F=0;ICB=1;HOB=0.5;AC=1;AN=2;DP4=503,434,182,142;MQ=58	GT:PL	0/1:255,0,255
CLCV_PJ_2468	735	.	T	G	221	.	DP=1316;VDB=1;SGB=-0.693147;RPB=0.566476;MQB=0;MQSB=0.834193;BQB=0.000109048;MQ0F=0;ICB=1;HOB=0.5;AC=1;AN=2;DP4=481,378,212,173;MQ=57	GT:PL	0/1:255,0,255
CLCV_PJ_2468	750	.	C	T	221	.	DP=1373;VDB=1;SGB=-0.693147;RPB=0.612607;MQB=6.0273e-05;MQSB=0.504537;BQB=0.000349843;MQ0F=0;ICB=1;HOB=0.5;AC=1;AN=2;DP4=539,484,138,195;MQ=56	GT:PL	0/1:255,0,255
CLCV_PJ_2468	762	.	T	C	75	.	DP=1466;VDB=3.638e-24;SGB=-0.693147;RPB=0.750448;MQB=0;MQSB=0.136848;BQB=0.421065;MQ0F=0;ICB=1;HOB=0.5;AC=1;AN=2;DP4=614,637,103,105;MQ=56	GT:PL	0/1:112,0,255
CLCV_PJ_2468	768	.	A	G	221	.	DP=1465;VDB=4.17637e-20;SGB=-0.693147;RPB=1.05823e-09;MQB=0;MQSB=0.247404;BQB=0.751412;MQ0F=0;ICB=1;HOB=0.5;AC=1;AN=2;DP4=492,420,219,281;MQ=56	GT:PL	0/1:255,0,255
CLCV_PJ_2468	774	.	C	G	221	.	DP=1628;VDB=5.33371e-16;SGB=-0.693147;RPB=9.46978e-16;MQB=3.47485e-25;MQSB=0.0374712;BQB=1.40875e-05;MQ0F=0;ICB=1;HOB=0.5;AC=1;AN=2;DP4=638,598,134,234;MQ=55	GT:PL	0/1:255,0,255
CLCV_PJ_2468	780	.	T	C	221	.	DP=1714;VDB=1.97291e-11;SGB=-0.693147;RPB=3.20348e-12;MQB=6.76577e-26;MQSB=0.227403;BQB=5.65634e-12;MQ0F=0;ICB=1;HOB=0.5;AC=1;AN=2;DP4=611,655,150,251;MQ=55	GT:PL	0/1:255,0,255
CLCV_PJ_2468	781	.	G	A	156	.	DP=1738;VDB=0.121974;SGB=-0.693147;RPB=0.677815;MQB=0;MQSB=0.329875;BQB=0.138465;MQ0F=0;ICB=1;HOB=0.5;AC=1;AN=2;DP4=642,783,131,159;MQ=55	GT:PL	0/1:192,0,255
CLCV_PJ_2468	798	.	C	T	222	.	DP=1884;VDB=0.00050468;SGB=-0.693147;RPB=4.74777e-14;MQB=1.92316e-06;MQSB=0.311986;BQB=0.951855;MQ0F=0;ICB=1;HOB=0.5;AC=1;AN=2;DP4=586,736,202,349;MQ=55	GT:PL	0/1:255,0,255
CLCV_PJ_2468	804	.	G	T	80	.	DP=1843;VDB=0.000143592;SGB=-0.693147;RPB=0.646758;MQB=0;MQSB=0.196274;BQB=5.68742e-13;MQ0F=0;ICB=1;HOB=0.5;AC=1;AN=2;DP4=644,871,111,195;MQ=55	GT:PL	0/1:116,0,255
CLCV_PJ_2468	805	.	C	T	119	.	DP=1810;VDB=4.69406e-05;SGB=-0.693147;RPB=0.229751;MQB=0;MQSB=0.319696;BQB=1.72623e-17;MQ0F=0;ICB=1;HOB=0.5;AC=1;AN=2;DP4=623,870,111,193;MQ=55	GT:PL	0/1:155,0,255
CLCV_PJ_2468	807	.	G	T	44.7919	.	DP=1829;VDB=0.0533862;SGB=-0.693147;RPB=0.630689;MQB=3.76764e-14;MQSB=0.577402;BQB=0.573239;MQ0F=0;ICB=1;HOB=0.5;AC=1;AN=2;DP4=690,959,55,105;MQ=55	GT:PL	0/1:82,0,255
CLCV_PJ_2468	813	.	G	A	51	.	DP=1852;VDB=2.03333e-06;SGB=-0.693147;RPB=0.0225721;MQB=0;MQSB=0.335605;BQB=9.65733e-23;MQ0F=0;ICB=1;HOB=0.5;AC=1;AN=2;DP4=655,877,118,193;MQ=55	GT:PL	0/1:87,0,255
CLCV_PJ_2468	819	.	T	C	30.6365	.	DP=1772;VDB=2.34509e-18;SGB=-0.693147;RPB=0.0224164;MQB=0;MQSB=0.0637193;BQB=2.08553e-13;MQ0F=0;ICB=1;HOB=0.5;AC=1;AN=2;DP4=640,817,99,183;MQ=55	GT:PL	0/1:67,0,255
CLCV_PJ_2468	825	.	C	T	222	.	DP=1642;VDB=1.46714e-09;SGB=-0.693147;RPB=0.32131;MQB=0;MQSB=0.0682999;BQB=6.96869e-18;MQ0F=0;ICB=1;HOB=0.5;AC=1;AN=2;DP4=397,465,285,464;MQ=55	GT:PL	0/1:255,0,255
CLCV_PJ_2468	828	.	T	G	221	.	DP=1631;VDB=8.54493e-10;SGB=-0.693147;RPB=2.78646e-07;MQB=1.98341e-07;MQSB=0.0486967;BQB=1.18623e-07;MQ0F=0;ICB=1;HOB=0.5;AC=1;AN=2;DP4=492,640,189,287;MQ=55	GT:PL	0/1:255,0,255
CLCV_PJ_2468	831	.	A	T	222	.	DP=1612;VDB=2.62834e-09;SGB=-0.693147;RPB=0.846816;MQB=0;MQSB=0.0559848;BQB=6.73749e-11;MQ0F=0;ICB=1;HOB=0.5;AC=1;AN=2;DP4=389,458,280,458;MQ=55	GT:PL	0/1:255,0,255
CLCV_PJ_2468	837	.	T	A	222	.	DP=1568;VDB=6.90982e-09;SGB=-0.693147;RPB=0.146347;MQB=0;MQSB=0.0106723;BQB=0.000358728;MQ0F=0;ICB=1;HOB=0.5;AC=1;AN=2;DP4=371,438,263,435;MQ=55	GT:PL	0/1:255,0,255
CLCV_PJ_2468	840	.	A	G	29.7731	.	DP=1570;VDB=1.36665e-05;SGB=-0.693147;RPB=1.56288e-08;MQB=0;MQSB=0.00406603;BQB=0.260341;MQ0F=0;ICB=1;HOB=0.5;AC=1;AN=2;DP4=582,723,86,162;MQ=55	GT:PL	0/1:66,0,255
CLCV_PJ_2468	843	.	C	T	222	.	DP=1661;VDB=0.000737968;SGB=-0.693147;RPB=0.0170239;MQB=0.000109928;MQSB=0.00439217;BQB=1.9399e-10;MQ0F=0;ICB=1;HOB=0.5;AC=1;AN=2;DP4=480,611,221,289;MQ=56	GT:PL	0/1:255,0,255
CLCV_PJ_2468	849	.	T	A	222	.	DP=1694;VDB=0.602216;SGB=-0.693147;RPB=0.0300201;MQB=0.013532;MQSB=0.0523805;BQB=2.88108e-16;MQ0F=0;ICB=1;HOB=0.5;AC=1;AN=2;DP4=455,662,232,303;MQ=56	GT:PL	0/1:255,0,255
CLCV_PJ_2468	858	.	G	A	222	.	DP=1593;VDB=0.907305;SGB=-0.693147;RPB=0.129996;MQB=0.351805;MQSB=0.205395;BQB=7.48626e-08;MQ0F=0;ICB=1;HOB=0.5;AC=1;AN=2;DP4=424,621,233,280;MQ=57	GT:PL	0/1:255,0,255
CLCV_PJ_2468	876	.	T	C	29.4563	.	DP=1313;VDB=3.59353e-07;SGB=-0.693147;RPB=1.23324e-13;MQB=9.15874e-08;MQSB=0.973764;BQB=0.999935;MQ0F=0;ICB=1;HOB=0.5;AC=1;AN=2;DP4=510,640,75,87;MQ=59	GT:PL	0/1:66,0,255
CLCV_PJ_2468	877	.	A	G	53	.	DP=1313;VDB=1.08226e-06;SGB=-0.693147;RPB=4.04002e-11;MQB=6.79377e-08;MQSB=0.954975;BQB=0.99892;MQ0F=0;ICB=1;HOB=0.5;AC=1;AN=2;DP4=513,629,77,87;MQ=59	GT:PL	0/1:90,0,255
CLCV_PJ_2468	888	.	T	C	57	.	DP=1520;VDB=6.19499e-05;SGB=-0.693147;RPB=0.0118381;MQB=0.0919279;MQSB=0.168894;BQB=0.970766;MQ0F=0;ICB=1;HOB=0.5;AC=1;AN=2;DP4=685,644,90,87;MQ=57	GT:PL	0/1:94,0,255
CLCV_PJ_2468	912	.	A	G	221	.	DP=1863;VDB=4.38364e-17;SGB=-0.693147;RPB=0.00154036;MQB=0;MQSB=0.0130227;BQB=0.959679;MQ0F=0;ICB=1;HOB=0.5;AC=1;AN=2;DP4=529,846,177,282;MQ=58	GT:PL	0/1:255,0,255
CLCV_PJ_2468	915	.	G	A	222	.	DP=1860;VDB=0.000110439;SGB=-0.693147;RPB=0.0991299;MQB=4.49615e-25;MQSB=0.0128742;BQB=0.180785;MQ0F=0;ICB=1;HOB=0.5;AC=1;AN=2;DP4=360,598,309,533;MQ=58	GT:PL	0/1:255,0,255
CLCV_PJ_2468	921	.	C	T	222	.	DP=1787;VDB=0.000244298;SGB=-0.693147;RPB=0.660859;MQB=6.67192e-17;MQSB=0.0746092;BQB=0.00535925;MQ0F=0;ICB=1;HOB=0.5;AC=1;AN=2;DP4=299,585,318,564;MQ=58	GT:PL	0/1:255,0,255
CLCV_PJ_2468	924	.	G	A	222	.	DP=1786;VDB=0.000708347;SGB=-0.693147;RPB=0.17536;MQB=2.77611e-17;MQSB=0.0546218;BQB=0.163621;MQ0F=0;ICB=1;HOB=0.5;AC=1;AN=2;DP4=297,580,317,563;MQ=58	GT:PL	0/1:255,0,255
CLCV_PJ_2468	938	.	C	G	221	.	DP=1723;VDB=0.000130732;SGB=-0.693147;RPB=0.00562406;MQB=0.0891402;MQSB=0.25636;BQB=0.0248066;MQ0F=0;ICB=1;HOB=0.5;AC=1;AN=2;DP4=393,946,116,262;MQ=59	GT:PL	0/1:255,0,255
CLCV_PJ_2468	939	.	G	T	222	.	DP=1734;VDB=1.10623e-05;SGB=-0.693147;RPB=0.448742;MQB=1.01828e-05;MQSB=0.592292;BQB=0.900992;MQ0F=0;ICB=1;HOB=0.5;AC=1;AN=2;DP4=192,443,281,741;MQ=59	GT:PL	0/1:255,0,255
CLCV_PJ_2468	948	.	G	A	222	.	DP=1562;VDB=1.05185e-09;SGB=-0.693147;RPB=0.207213;MQB=0.235058;MQSB=0.92524;BQB=0.555021;MQ0F=0;ICB=1;HOB=0.5;AC=1;AN=2;DP4=265,683,149,421;MQ=59	GT:PL	0/1:255,0,255
CLCV_PJ_2468	972	.	C	T	221	.	DP=1178;VDB=1.4013e-45;SGB=-0.693147;RPB=1.59842e-08;MQB=0.0158326;MQSB=0.929567;BQB=0.883316;MQ0F=0;ICB=1;HOB=0.5;AC=1;AN=2;DP4=191,707,39,233;MQ=59	GT:PL	0/1:255,0,255
CLCV_PJ_2468	975	.	C	T	221	.	DP=1148;VDB=7.63579e-14;SGB=-0.693147;RPB=0.0206435;MQB=0.872878;MQSB=0.798724;BQB=0.932528;MQ0F=0;ICB=1;HOB=0.5;AC=1;AN=2;DP4=149,695,56,222;MQ=59	GT:PL	0/1:255,0,255
CLCV_PJ_2468	984	.	T	C	222	.	DP=1073;VDB=6.67681e-17;SGB=-0.693147;RPB=0.186523;MQB=0.00406158;MQSB=0.820328;BQB=7.14615e-05;MQ0F=0;ICB=1;HOB=0.5;AC=1;AN=2;DP4=93,455,72,403;MQ=59	GT:PL	0/1:255,0,255
CLCV_PJ_2468	996	.	G	T	106	.	DP=667;VDB=0.00121326;SGB=-0.693147;RPB=0.74526;MQB=0.0167284;MQSB=0.987247;BQB=0.975149;MQ0F=0;ICB=1;HOB=0.5;AC=1;AN=2;DP4=76,447,10,87;MQ=59	GT:PL	0/1:142,0,255
CLCV_PJ_2468	1014	.	T	C	222	.	DP=272;VDB=8.87838e-26;SGB=-0.693147;RPB=0.0037344;MQB=0.030071;MQSB=0.865504;BQB=2.19514e-06;MQ0F=0;ICB=1;HOB=0.5;AC=1;AN=2;DP4=23,117,6,115;MQ=58	GT:PL	0/1:255,0,255
CLCV_PJ_2468	1023	.	T	C	221	.	DP=235;VDB=4.91145e-19;SGB=-0.693147;RPB=0.132503;MQB=0.674219;MQSB=0.987284;BQB=0.0402712;MQ0F=0;ICB=1;HOB=0.5;AC=1;AN=2;DP4=10,148,2,55;MQ=58	GT:PL	0/1:255,0,255
CLCV_PJ_2468	1026	.	T	C	221	.	DP=221;VDB=5.07668e-19;SGB=-0.693147;RPB=0.188099;MQB=0.674219;MQSB=0.994027;BQB=0.0771049;MQ0F=0;ICB=1;HOB=0.5;AC=1;AN=2;DP4=9,149,2,55;MQ=58	GT:PL	0/1:255,0,255
CLCV_PJ_2468	1029	.	T	A	40.2982	.	DP=211;VDB=0.00108868;SGB=-0.693132;RPB=7.54578e-12;MQB=1.07002e-05;MQSB=0.996122;BQB=0.868878;MQ0F=0;ICB=1;HOB=0.5;AC=1;AN=2;DP4=7,164,1,33;MQ=58	GT:PL	0/1:76,0,255
CLCV_PJ_2468	1033	.	A	T	133	.	DP=166;VDB=0.000912395;SGB=-0.693127;RPB=7.97348e-11;MQB=1.11146e-05;MQSB=0.997911;BQB=0.00357458;MQ0F=0;ICB=1;HOB=0.5;AC=1;AN=2;DP4=6,126,1,32;MQ=57	GT:PL	0/1:168,0,255
CLCV_PJ_2468	1035	.	C	G	190	.	DP=140;VDB=0.00081975;SGB=-0.693127;RPB=5.65486e-09;MQB=2.05787e-05;MQSB=0.998658;BQB=7.0059e-15;MQ0F=0;ICB=1;HOB=0.5;AC=1;AN=2;DP4=5,101,1,32;MQ=57	GT:PL	0/1:223,0,255
CLCV_PJ_2468	1035	.	caa	cAACTGAaa	228	.	INDEL;IDV=20;IMF=0.142857;DP=140;VDB=0.000370982;SGB=-0.693136;MQSB=1;MQ0F=0;AC=2;AN=2;DP4=0,0,1,34;MQ=59	GT:PL	1/1:255,105,0
CLCV_PJ_2468	1065	.	T	A	13.9021	.	DP=17;VDB=0.905887;SGB=-0.511536;RPB=0.682254;MQB=0.832553;MQSB=0.935966;BQB=0.27167;MQ0F=0;ICB=1;HOB=0.5;AC=1;AN=2;DP4=3,10,1,2;MQ=58	GT:PL	0/1:50,0,255
CLCV_PJ_2468	1071	.	T	C	71	.	DP=13;VDB=0.868052;SGB=-0.511536;RPB=0.811069;MQB=0.898672;MQSB=0.760054;BQB=0.707404;MQ0F=0;ICB=1;HOB=0.5;AC=1;AN=2;DP4=3,6,2,1;MQ=58	GT:PL	0/1:105,0,255
CLCV_PJ_2468	1088	.	T	G	189	.	DP=17;VDB=0.0861031;SGB=-0.636426;RPB=0.959011;MQB=1;MQSB=1;BQB=1;MQ0F=0;ICB=1;HOB=0.5;AC=1;AN=2;DP4=5,3,7,0;MQ=60	GT:PL	0/1:222,0,255
CLCV_PJ_2468	1089	.	T	C	69	.	DP=20;VDB=0.309755;SGB=-0.511536;RPB=0.751477;MQB=1;MQSB=1;BQB=0.639909;MQ0F=0;ICB=1;HOB=0.5;AC=1;AN=2;DP4=11,3,3,0;MQ=60	GT:PL	0/1:104,0,255
CLCV_PJ_2468	1094	.	A	T	76	.	DP=25;VDB=0.0846253;SGB=-0.556411;RPB=0.941058;MQB=1;MQSB=1;BQB=0.177639;MQ0F=0;ICB=1;HOB=0.5;AC=1;AN=2;DP4=16,4,4,0;MQ=60	GT:PL	0/1:111,0,255
CLCV_PJ_2468	1100	.	G	T	222	.	DP=27;VDB=0.00845799;SGB=-0.690438;RPB=0.811273;MQB=1;MQSB=1;BQB=0.877146;MQ0F=0;ICB=1;HOB=0.5;AC=1;AN=2;DP4=5,4,16,1;MQ=60	GT:PL	0/1:255,0,255
CLCV_PJ_2468	1122	.	T	C	221	.	DP=49;VDB=0.0311491;SGB=-0.683931;RPB=0.562084;MQB=1;MQSB=1;BQB=0.983401;MQ0F=0;ICB=1;HOB=0.5;AC=1;AN=2;DP4=28,5,11,2;MQ=60	GT:PL	0/1:255,0,255
CLCV_PJ_2468	1137	.	T	G	209	.	DP=53;VDB=0.0837689;SGB=-0.676189;RPB=0.58793;MQB=1;MQSB=1;BQB=0.635467;MQ0F=0;ICB=1;HOB=0.5;AC=1;AN=2;DP4=32,9,10,1;MQ=60	GT:PL	0/1:243,0,255
CLCV_PJ_2468	1167	.	C	G	222	.	DP=72;VDB=0.491428;SGB=-0.692976;RPB=0.998559;MQB=1;MQSB=1;BQB=0.93589;MQ0F=0;ICB=1;HOB=0.5;AC=1;AN=2;DP4=27,18,18,8;MQ=60	GT:PL	0/1:255,0,255
CLCV_PJ_2468	1170	.	C	T	143	.	DP=79;VDB=0.555357;SGB=-0.676189;RPB=0.647919;MQB=1;MQSB=1;BQB=0.925667;MQ0F=0;ICB=1;HOB=0.5;AC=1;AN=2;DP4=42,24,9,2;MQ=60	GT:PL	0/1:179,0,255
CLCV_PJ_2468	1173	.	T	C	222	.	DP=77;VDB=0.871504;SGB=-0.693147;RPB=0.668619;MQB=1;MQSB=1;BQB=0.668619;MQ0F=0;ICB=1;HOB=0.5;AC=1;AN=2;DP4=14,10,35,16;MQ=60	GT:PL	0/1:255,0,255
CLCV_PJ_2468	1253	.	G	T	221	.	DP=119;VDB=0.435824;SGB=-0.693054;RPB=0.994686;MQB=1;MQSB=1;BQB=0.849584;MQ0F=0;ICB=1;HOB=0.5;AC=1;AN=2;DP4=54,34,15,13;MQ=60	GT:PL	0/1:255,0,255
CLCV_PJ_2468	1295	.	T	C	222	.	DP=124;VDB=0.0182545;SGB=-0.693146;RPB=0.00309532;MQB=0.443185;MQSB=0.846409;BQB=0.743954;MQ0F=0;ICB=1;HOB=0.5;AC=1;AN=2;DP4=43,38,21,22;MQ=59	GT:PL	0/1:255,0,255
CLCV_PJ_2468	1296	.	C	T	222	.	DP=123;VDB=0.0182545;SGB=-0.693146;RPB=0.00403748;MQB=0.444768;MQSB=0.841771;BQB=0.776802;MQ0F=0;ICB=1;HOB=0.5;AC=1;AN=2;DP4=42,38,21,22;MQ=59	GT:PL	0/1:255,0,255
CLCV_PJ_2468	1299	.	C	G	222	.	DP=122;VDB=0.0227717;SGB=-0.693146;RPB=0.00955272;MQB=0.433338;MQSB=0.829272;BQB=0.791235;MQ0F=0;ICB=1;HOB=0.5;AC=1;AN=2;DP4=40,40,21,21;MQ=59	GT:PL	0/1:255,0,255
CLCV_PJ_2468	1302	.	G	T	222	.	DP=124;VDB=0.0163496;SGB=-0.693146;RPB=0.0583947;MQB=0.631915;MQSB=0.823986;BQB=0.968103;MQ0F=0;ICB=1;HOB=0.5;AC=1;AN=2;DP4=40,41,21,22;MQ=59	GT:PL	0/1:255,0,255
CLCV_PJ_2468	1305	.	G	T	222	.	DP=123;VDB=0.0206975;SGB=-0.693146;RPB=0.0683754;MQB=0.45754;MQSB=0.81872;BQB=0.359758;MQ0F=0;ICB=1;HOB=0.5;AC=1;AN=2;DP4=38,41,22,22;MQ=59	GT:PL	0/1:255,0,255
CLCV_PJ_2468	1314	.	G	T	220	.	DP=121;VDB=0.0412905;SGB=-0.691153;RPB=0.218966;MQB=0.922934;MQSB=0.795658;BQB=0.374402;MQ0F=0;ICB=1;HOB=0.5;AC=1;AN=2;DP4=48,53,8,10;MQ=59	GT:PL	0/1:255,0,255
CLCV_PJ_2468	1319	.	T	C	220	.	DP=122;VDB=0.329522;SGB=-0.692914;RPB=0.939894;MQB=0.182743;MQSB=0.824073;BQB=0.837584;MQ0F=0;ICB=1;HOB=0.5;AC=1;AN=2;DP4=44,52,16,9;MQ=59	GT:PL	0/1:255,0,255
CLCV_PJ_2468	1333	.	T	C	222	.	DP=123;VDB=0.544585;SGB=-0.693147;RPB=0.83266;MQB=0.690072;MQSB=0.788547;BQB=0.944548;MQ0F=0;ICB=1;HOB=0.5;AC=1;AN=2;DP4=21,30,33,31;MQ=59	GT:PL	0/1:255,0,255
CLCV_PJ_2468	1334	.	G	T	167	.	DP=123;VDB=0.622511;SGB=-0.686358;RPB=0.993594;MQB=0.939693;MQSB=0.810146;BQB=0.952873;MQ0F=0;ICB=1;HOB=0.5;AC=1;AN=2;DP4=47,56,10,4;MQ=59	GT:PL	0/1:203,0,255
CLCV_PJ_2468	1337	.	G	T	160	.	DP=123;VDB=0.622511;SGB=-0.686358;RPB=0.925902;MQB=0.942761;MQSB=0.810325;BQB=0.541456;MQ0F=0;ICB=1;HOB=0.5;AC=1;AN=2;DP4=48,58,10,4;MQ=59	GT:PL	0/1:196,0,255
CLCV_PJ_2468	1344	.	C	T	221	.	DP=139;VDB=0.624337;SGB=-0.693147;RPB=0.555125;MQB=0.802329;MQSB=0.802276;BQB=0.96342;MQ0F=0;ICB=1;HOB=0.5;AC=1;AN=2;DP4=41,45,20,27;MQ=59	GT:PL	0/1:255,0,255
CLCV_PJ_2468	1348	.	A	G	169	.	DP=142;VDB=0.927524;SGB=-0.690438;RPB=0.911446;MQB=0.948444;MQSB=0.802219;BQB=0.974679;MQ0F=0;ICB=1;HOB=0.5;AC=1;AN=2;DP4=52,71,11,6;MQ=59	GT:PL	0/1:205,0,255
CLCV_PJ_2468	1349	.	T	G	221	.	DP=140;VDB=0.456341;SGB=-0.693127;RPB=0.986344;MQB=0.289685;MQSB=0.811388;BQB=0.99044;MQ0F=0;ICB=1;HOB=0.5;AC=1;AN=2;DP4=44,62,20,13;MQ=59	GT:PL	0/1:255,0,255
CLCV_PJ_2468	1388	.	A	G	219	.	DP=112;VDB=0.0109491;SGB=-0.689466;RPB=0.66068;MQB=1;MQSB=1;BQB=0.867975;MQ0F=0;ICB=1;HOB=0.5;AC=1;AN=2;DP4=44,52,5,11;MQ=60	GT:PL	0/1:255,0,255
CLCV_PJ_2468	1393	.	G	C	219	.	DP=110;VDB=0.466606;SGB=-0.689466;RPB=0.320226;MQB=1;MQSB=1;BQB=0.98501;MQ0F=0;ICB=1;HOB=0.5;AC=1;AN=2;DP4=39,55,8,8;MQ=60	GT:PL	0/1:255,0,255
CLCV_PJ_2468	1394	.	A	C	219	.	DP=110;VDB=0.466606;SGB=-0.689466;RPB=0.320226;MQB=1;MQSB=1;BQB=0.92053;MQ0F=0;ICB=1;HOB=0.5;AC=1;AN=2;DP4=39,55,8,8;MQ=60	GT:PL	0/1:255,0,255
CLCV_PJ_2468	1404	.	T	C	220	.	DP=119;VDB=0.879664;SGB=-0.69168;RPB=0.398127;MQB=1;MQSB=1;BQB=0.44013;MQ0F=0;ICB=1;HOB=0.5;AC=1;AN=2;DP4=39,56,10,9;MQ=60	GT:PL	0/1:255,0,255
CLCV_PJ_2468	1420	.	G	T	222	.	DP=109;VDB=0.938425;SGB=-0.693143;RPB=0.790796;MQB=1;MQSB=1;BQB=0.934976;MQ0F=0;ICB=1;HOB=0.5;AC=1;AN=2;DP4=27,43,13,25;MQ=60	GT:PL	0/1:255,0,255
CLCV_PJ_2468	1444	.	G	T	220	.	DP=97;VDB=0.429534;SGB=-0.690438;RPB=0.68264;MQB=1;MQSB=1;BQB=0.70853;MQ0F=0;ICB=1;HOB=0.5;AC=1;AN=2;DP4=33,45,9,8;MQ=60	GT:PL	0/1:255,0,255
CLCV_PJ_2468	1462	.	G	T	220	.	DP=89;VDB=0.105278;SGB=-0.686358;RPB=0.870236;MQB=1;MQSB=1;BQB=0.87829;MQ0F=0;ICB=1;HOB=0.5;AC=1;AN=2;DP4=30,41,8,6;MQ=60	GT:PL	0/1:255,0,255
CLCV_PJ_2468	1495	.	T	G	220	.	DP=88;VDB=0.553863;SGB=-0.690438;RPB=0.63569;MQB=1;MQSB=1;BQB=0.689195;MQ0F=0;ICB=1;HOB=0.5;AC=1;AN=2;DP4=27,40,7,10;MQ=60	GT:PL	0/1:255,0,255
CLCV_PJ_2468	1513	.	C	T	145	.	DP=78;VDB=0.590673;SGB=-0.662043;RPB=0.868159;MQB=1;MQSB=1;BQB=0.662707;MQ0F=0;ICB=1;HOB=0.5;AC=1;AN=2;DP4=26,43,4,5;MQ=60	GT:PL	0/1:181,0,255
CLCV_PJ_2468	1514	.	C	T	159	.	DP=73;VDB=0.590673;SGB=-0.662043;RPB=0.981556;MQB=1;MQSB=1;BQB=0.486932;MQ0F=0;ICB=1;HOB=0.5;AC=1;AN=2;DP4=23,41,4,5;MQ=60	GT:PL	0/1:195,0,255
CLCV_PJ_2468	1519	.	C	G	222	.	DP=71;VDB=0.954989;SGB=-0.692352;RPB=0.328038;MQB=0.990987;MQSB=0.966913;BQB=0.521777;MQ0F=0;ICB=1;HOB=0.5;AC=1;AN=2;DP4=19,30,8,13;MQ=59	GT:PL	0/1:255,0,255
CLCV_PJ_2468	1549	.	C	T	156	.	DP=54;VDB=0.10621;SGB=-0.651104;RPB=0.49078;MQB=0.854859;MQSB=0.925036;BQB=0.954737;MQ0F=0;ICB=1;HOB=0.5;AC=1;AN=2;DP4=12,34,2,6;MQ=59	GT:PL	0/1:192,0,255
CLCV_PJ_2468	1576	.	T	C	196	.	DP=49;VDB=0.0276294;SGB=-0.662043;RPB=0.109254;MQB=1;MQSB=1;BQB=0.825307;MQ0F=0;ICB=1;HOB=0.5;AC=1;AN=2;DP4=11,29,2,7;MQ=60	GT:PL	0/1:231,0,255
CLCV_PJ_2468	1607	.	G	A	57	.	DP=27;VDB=0.0983484;SGB=-0.511536;RPB=0.872781;MQB=1;MQSB=1;BQB=0.971431;MQ0F=0;ICB=1;HOB=0.5;AC=1;AN=2;DP4=8,15,2,1;MQ=60	GT:PL	0/1:93,0,255
CLCV_PJ_2468	1614	.	G	C	222	.	DP=19;VDB=0.229708;SGB=-0.651104;RPB=0.637085;MQB=1;MQSB=1;BQB=0.803979;MQ0F=0;ICB=1;HOB=0.5;AC=1;AN=2;DP4=3,8,4,4;MQ=60	GT:PL	0/1:255,0,255
CLCV_PJ_2468	1615	.	A	T	222	.	DP=19;VDB=0.229708;SGB=-0.651104;RPB=0.637085;MQB=1;MQSB=1;BQB=0.846161;MQ0F=0;ICB=1;HOB=0.5;AC=1;AN=2;DP4=3,8,4,4;MQ=60	GT:PL	0/1:255,0,255
CLCV_PJ_2468	1619	.	C	T	222	.	DP=18;VDB=0.229708;SGB=-0.651104;RPB=0.800884;MQB=1;MQSB=1;BQB=0.86753;MQ0F=0;ICB=1;HOB=0.5;AC=1;AN=2;DP4=2,8,4,4;MQ=60	GT:PL	0/1:255,0,255
CLCV_PJ_2468	1652	.	A	G	88	.	DP=13;VDB=0.392388;SGB=-0.511536;RPB=0.0894312;MQB=1;MQSB=0.961166;BQB=0.699673;MQ0F=0;ICB=1;HOB=0.5;AC=1;AN=2;DP4=5,5,1,2;MQ=60	GT:PL	0/1:122,0,255
CLCV_PJ_2468	1691	.	A	G	175	.	DP=14;VDB=0.516921;SGB=-0.590765;RPB=0.411112;MQB=1;MQSB=1;BQB=0.980199;MQ0F=0;ICB=1;HOB=0.5;AC=1;AN=2;DP4=6,3,2,3;MQ=60	GT:PL	0/1:208,0,255
CLCV_PJ_2468	1721	.	T	A	119	.	DP=18;VDB=0.472095;SGB=-0.556411;RPB=0.960728;MQB=1;MQSB=1;BQB=0.960728;MQ0F=0;ICB=1;HOB=0.5;AC=1;AN=2;DP4=6,7,2,2;MQ=60	GT:PL	0/1:153,0,255
CLCV_PJ_2468	1724	.	A	G	222	.	DP=17;VDB=0.0444025;SGB=-0.662043;RPB=0.687289;MQB=1;MQSB=1;BQB=1;MQ0F=0;ICB=1;HOB=0.5;AC=1;AN=2;DP4=3,5,5,4;MQ=60	GT:PL	0/1:255,0,255
CLCV_PJ_2468	1727	.	T	G	222	.	DP=17;VDB=0.0831545;SGB=-0.651104;RPB=0.687289;MQB=1;MQSB=1;BQB=0.995381;MQ0F=0;ICB=1;HOB=0.5;AC=1;AN=2;DP4=4,5,4,4;MQ=60	GT:PL	0/1:255,0,255
CLCV_PJ_2468	1742	.	T	C	182	.	DP=17;VDB=0.244166;SGB=-0.590765;RPB=0.541994;MQB=1;MQSB=1;BQB=0.965874;MQ0F=0;ICB=1;HOB=0.5;AC=1;AN=2;DP4=6,6,3,2;MQ=60	GT:PL	0/1:215,0,255
CLCV_PJ_2468	1760	.	C	T	135	.	DP=18;VDB=0.851686;SGB=-0.556411;RPB=0.537025;MQB=1;MQSB=1;BQB=0.977696;MQ0F=0;ICB=1;HOB=0.5;AC=1;AN=2;DP4=8,6,2,2;MQ=60	GT:PL	0/1:169,0,255
CLCV_PJ_2468	1769	.	C	T	222	.	DP=17;VDB=0.749879;SGB=-0.616816;RPB=0.994135;MQB=1;MQSB=1;BQB=0.976745;MQ0F=0;ICB=1;HOB=0.5;AC=1;AN=2;DP4=6,4,3,3;MQ=60	GT:PL	0/1:255,0,255
CLCV_PJ_2468	1781	.	G	C,A	195	.	DP=15;VDB=0.464423;SGB=-0.676189;RPB=0.996974;MQB=1;MQSB=0.966012;BQB=1;MQ0F=0;AC=1,1;AN=2;DP4=1,2,6,5;MQ=60	GT:PL	1/2:255,88,226,120,0,255
CLCV_PJ_2468	1784	.	A	G	222	.	DP=14;VDB=0.572009;SGB=-0.616816;RPB=0.875173;MQB=1;MQSB=0.966012;BQB=1;MQ0F=0;ICB=1;HOB=0.5;AC=1;AN=2;DP4=3,5,4,2;MQ=60	GT:PL	0/1:255,0,255
CLCV_PJ_2468	1811	.	G	T	32.8759	.	DP=12;VDB=0.82;SGB=-0.453602;RPB=1;MQB=1;MQSB=0.95494;BQB=0.95;MQ0F=0;ICB=1;HOB=0.5;AC=1;AN=2;DP4=6,4,1,1;MQ=60	GT:PL	0/1:68,0,255
CLCV_PJ_2468	1844	.	T	G	157	.	DP=10;VDB=0.636041;SGB=-0.590765;RPB=0.974597;MQB=0.974597;MQSB=0.974597;BQB=0.649731;MQ0F=0;ICB=1;HOB=0.5;AC=1;AN=2;DP4=1,3,3,2;MQ=60	GT:PL	0/1:190,0,187
CLCV_PJ_2468	1876	.	A	G	4.55388	.	DP=6;SGB=-0.379885;RPB=1;MQB=1;MQSB=0.875;BQB=1;MQ0F=0;ICB=1;HOB=0.5;AC=1;AN=2;DP4=2,3,0,1;MQ=58	GT:PL	0/1:38,0,242
CLCV_PJ_2468	1892	.	A	T	69	.	DP=5;VDB=0.14;SGB=-0.453602;RPB=0.666667;MQB=0.5;MQSB=0.666667;BQB=1;MQ0F=0;ICB=1;HOB=0.5;AC=1;AN=2;DP4=2,1,1,1;MQ=59	GT:PL	0/1:102,0,155
CLCV_PJ_2468	1901	.	C	A	66	.	DP=6;VDB=0.02;SGB=-0.453602;RPB=0.5;MQB=0.5;MQSB=0.861511;BQB=0.5;MQ0F=0;ICB=1;HOB=0.5;AC=1;AN=2;DP4=2,2,1,1;MQ=59	GT:PL	0/1:99,0,147
CLCV_PJ_2468	1922	.	G	C	10.8394	.	DP=5;SGB=-0.379885;RPB=1;MQB=1;MQSB=1;BQB=1;MQ0F=0;ICB=1;HOB=0.5;AC=1;AN=2;DP4=2,2,0,1;MQ=60	GT:PL	0/1:45,0,205
CLCV_PJ_2468	1994	.	C	T	90	.	DP=7;VDB=0.411594;SGB=-0.511536;RPB=0.810265;MQB=0.810265;MQSB=0.810265;BQB=1.01283;MQ0F=0;ICB=1;HOB=0.5;AC=1;AN=2;DP4=4,0,0,3;MQ=58	GT:PL	0/1:123,0,167
CLCV_PJ_2468	2022	.	G	C	149	.	DP=7;VDB=0.548121;SGB=-0.556411;RPB=0.75;MQB=0.75;MQSB=0.861511;BQB=1;MQ0F=0;ICB=1;HOB=0.5;AC=1;AN=2;DP4=0,2,3,1;MQ=57	GT:PL	0/1:182,0,93
CLCV_PJ_2468	2047	.	A	T	63	.	DP=5;VDB=0.06;SGB=-0.453602;RPB=0.333333;MQB=1;MQSB=1;BQB=1;MQ0F=0;ICB=1;HOB=0.5;AC=1;AN=2;DP4=3,0,0,2;MQ=60	GT:PL	0/1:96,0,137
CLCV_PJ_2468	2048	.	G	T	63	.	DP=5;VDB=0.06;SGB=-0.453602;RPB=0.333333;MQB=1;MQSB=1;BQB=1;MQ0F=0;ICB=1;HOB=0.5;AC=1;AN=2;DP4=3,0,0,2;MQ=60	GT:PL	0/1:96,0,137
CLCV_PJ_2468	2097	.	A	G	5.26642	.	DP=4;SGB=-0.379885;RPB=1;MQB=1;BQB=1;MQ0F=0;ICB=1;HOB=0.5;AC=1;AN=2;DP4=3,0,1,0;MQ=60	GT:PL	0/1:38,0,140
CLCV_PJ_2468	2114	.	A	T	137	.	DP=6;VDB=0.0846253;SGB=-0.556411;RPB=0;MQB=1;MQSB=1;BQB=0.5;MQ0F=0;ICB=1;HOB=0.5;AC=1;AN=2;DP4=0,2,4,0;MQ=60	GT:PL	0/1:170,0,73
CLCV_PJ_2468	2117	.	C	T	190	.	DP=8;VDB=0.119109;SGB=-0.590765;RPB=0.150134;MQB=0.900802;MQSB=1;BQB=0.300267;MQ0F=0;ICB=1;HOB=0.5;AC=1;AN=2;DP4=2,1,4,1;MQ=60	GT:PL	0/1:223,0,102
CLCV_PJ_2468	2123	.	T	C	190	.	DP=8;VDB=0.112489;SGB=-0.590765;RPB=0.150134;MQB=0.900802;MQSB=1;BQB=0.900802;MQ0F=0;ICB=1;HOB=0.5;AC=1;AN=2;DP4=2,1,4,1;MQ=60	GT:PL	0/1:223,0,147
CLCV_PJ_2468	2124	.	C	T	132	.	DP=8;VDB=0.0797974;SGB=-0.556411;RPB=0.124046;MQB=0.992367;MQSB=1;BQB=0.992367;MQ0F=0;ICB=1;HOB=0.5;AC=1;AN=2;DP4=2,2,4,0;MQ=60	GT:PL	0/1:165,0,197
CLCV_PJ_2468	2143	.	C	A	222	.	DP=12;VDB=0.734439;SGB=-0.636426;RPB=0.6821;MQB=0.95494;MQSB=1;BQB=0.95494;MQ0F=0;ICB=1;HOB=0.5;AC=1;AN=2;DP4=3,2,6,1;MQ=60	GT:PL	0/1:255,0,228
CLCV_PJ_2468	2147	.	C	T	222	.	DP=12;VDB=0.50952;SGB=-0.651104;RPB=0.493254;MQB=1;MQSB=1;BQB=1;MQ0F=0;ICB=1;HOB=0.5;AC=1;AN=2;DP4=3,1,6,2;MQ=60	GT:PL	0/1:255,0,178
CLCV_PJ_2468	2216	.	G	T	60	.	DP=16;VDB=0.160332;SGB=-0.511536;RPB=0.368713;MQB=0.832553;MQSB=0.861658;BQB=0.921781;MQ0F=0;ICB=1;HOB=0.5;AC=1;AN=2;DP4=9,4,3,0;MQ=57	GT:PL	0/1:95,0,255
CLCV_PJ_2468	2224	.	T	C	70	.	DP=14;VDB=0.154358;SGB=-0.511536;RPB=0.597928;MQB=0.879351;MQSB=0.898397;BQB=0.968368;MQ0F=0;ICB=1;HOB=0.5;AC=1;AN=2;DP4=6,4,3,0;MQ=57	GT:PL	0/1:104,0,255
CLCV_PJ_2468	2225	.	C	T	104	.	DP=15;VDB=0.522837;SGB=-0.556411;RPB=0.966484;MQB=0.356561;MQSB=0.934728;BQB=0.735784;MQ0F=0;ICB=1;HOB=0.5;AC=1;AN=2;DP4=7,4,3,1;MQ=57	GT:PL	0/1:138,0,255
CLCV_PJ_2468	2238	.	A	T	61	.	DP=15;VDB=0.318564;SGB=-0.511536;RPB=0.927041;MQB=0.230693;MQSB=0.945959;BQB=0.896649;MQ0F=0;ICB=1;HOB=0.5;AC=1;AN=2;DP4=7,4,2,1;MQ=57	GT:PL	0/1:96,0,255
CLCV_PJ_2468	2239	.	A	G	61	.	DP=14;VDB=0.318564;SGB=-0.511536;RPB=0.927041;MQB=0.230693;MQSB=0.945959;BQB=0.896649;MQ0F=0;ICB=1;HOB=0.5;AC=1;AN=2;DP4=7,4,2,1;MQ=57	GT:PL	0/1:96,0,255
CLCV_PJ_2468	2248	.	A	C	37.7784	.	DP=13;VDB=0.318564;SGB=-0.511536;RPB=0.985816;MQB=0.239651;MQSB=0.958048;BQB=0.699673;MQ0F=0;ICB=1;HOB=0.5;AC=1;AN=2;DP4=6,4,2,1;MQ=57	GT:PL	0/1:73,0,255
CLCV_PJ_2468	2261	.	C	T	85	.	DP=17;VDB=0.539554;SGB=-0.511536;RPB=0.601736;MQB=0.851535;MQSB=0.869318;BQB=0.931063;MQ0F=0;ICB=1;HOB=0.5;AC=1;AN=2;DP4=7,7,2,1;MQ=56	GT:PL	0/1:120,0,255
CLCV_PJ_2468	2266	.	C	T	182	.	DP=16;VDB=0.612255;SGB=-0.616816;RPB=0.465043;MQB=0.282063;MQSB=0.845852;BQB=0.868815;MQ0F=0;ICB=1;HOB=0.5;AC=1;AN=2;DP4=6,3,2,4;MQ=56	GT:PL	0/1:215,0,255
CLCV_PJ_2468	2267	.	A	G	186	.	DP=15;VDB=0.605618;SGB=-0.616816;RPB=0.399156;MQB=0.282063;MQSB=0.845852;BQB=0.939413;MQ0F=0;ICB=1;HOB=0.5;AC=1;AN=2;DP4=6,3,2,4;MQ=56	GT:PL	0/1:219,0,255
CLCV_PJ_2468	2272	.	C	T	114	.	DP=13;VDB=0.646346;SGB=-0.556411;RPB=0.953497;MQB=0.651439;MQSB=0.828239;BQB=1;MQ0F=0;ICB=1;HOB=0.5;AC=1;AN=2;DP4=6,3,1,3;MQ=55	GT:PL	0/1:147,0,255
CLCV_PJ_2468	2273	.	T	C	45.8179	.	DP=13;VDB=0.56;SGB=-0.453602;RPB=0.454545;MQB=0.727273;MQSB=0.828239;BQB=1;MQ0F=0;ICB=1;HOB=0.5;AC=1;AN=2;DP4=6,5,1,1;MQ=55	GT:PL	0/1:81,0,255
CLCV_PJ_2468	2284	.	A	T	28.2777	.	DP=12;VDB=0.0785113;SGB=-0.511536;RPB=0.485672;MQB=0.898672;MQSB=0.660716;BQB=0.962269;MQ0F=0;ICB=1;HOB=0.5;AC=1;AN=2;DP4=6,3,0,3;MQ=57	GT:PL	0/1:63,0,255
CLCV_PJ_2468	2285	.	C	A	79	.	DP=12;VDB=0.0785113;SGB=-0.511536;RPB=0.366593;MQB=0.733186;MQSB=0.857112;BQB=0.916482;MQ0F=0;ICB=1;HOB=0.5;AC=1;AN=2;DP4=5,2,0,3;MQ=58	GT:PL	0/1:112,0,255
CLCV_PJ_2468	2287	.	C	A	120	.	DP=12;VDB=0.0797974;SGB=-0.556411;RPB=0.730948;MQB=0.89338;MQSB=0.89338;BQB=0.974597;MQ0F=0;ICB=1;HOB=0.5;AC=1;AN=2;DP4=4,1,0,4;MQ=58	GT:PL	0/1:153,0,221
CLCV_PJ_2468	2291	.	C	T	54	.	DP=13;VDB=0.813523;SGB=-0.590765;RPB=0.50373;MQB=0.41985;MQSB=0.899815;BQB=0.0897512;MQ0F=0;ICB=1;HOB=0.5;AC=1;AN=2;DP4=4,4,3,2;MQ=54	GT:PL	0/1:88,0,255
CLCV_PJ_2468	2323	.	T	C	179	.	DP=14;VDB=0.339131;SGB=-0.616816;RPB=0.623736;MQB=0.194278;MQSB=0.899815;BQB=0.623736;MQ0F=0;ICB=1;HOB=0.5;AC=1;AN=2;DP4=3,4,4,2;MQ=54	GT:PL	0/1:212,0,255
CLCV_PJ_2468	2326	.	A	G	5.20367	.	DP=14;VDB=0.02;SGB=-0.453602;RPB=0.833333;MQB=0.333333;MQSB=0.834543;BQB=0.666667;MQ0F=0;ICB=1;HOB=0.5;AC=1;AN=2;DP4=5,7,2,0;MQ=54	GT:PL	0/1:40,0,255
CLCV_PJ_2468	2345	.	A	G	93	.	DP=8;VDB=0.82085;SGB=-0.511536;RPB=0.900802;MQB=0.450401;MQSB=0.750668;BQB=0.900802;MQ0F=0;ICB=1;HOB=0.5;AC=1;AN=2;DP4=2,3,1,2;MQ=57	GT:PL	0/1:126,0,240
CLCV_PJ_2468	2378	.	T	A	37.1114	.	DP=7;VDB=0.02;SGB=-0.453602;RPB=0.8;MQB=0;MQSB=0.607698;BQB=1;MQ0F=0;ICB=1;HOB=0.5;AC=1;AN=2;DP4=3,2,0,2;MQ=56	GT:PL	0/1:71,0,241
CLCV_PJ_2468	2387	.	T	C	37.1114	.	DP=7;VDB=0.02;SGB=-0.453602;RPB=0.8;MQB=0;MQSB=0.607698;BQB=1;MQ0F=0;ICB=1;HOB=0.5;AC=1;AN=2;DP4=3,2,0,2;MQ=56	GT:PL	0/1:71,0,241
CLCV_PJ_2468	2392	.	C	T	37.1408	.	DP=7;VDB=0.02;SGB=-0.453602;RPB=0.8;MQB=0;MQSB=0.607698;BQB=0.8;MQ0F=0;ICB=1;HOB=0.5;AC=1;AN=2;DP4=3,2,0,2;MQ=56	GT:PL	0/1:71,0,238
CLCV_PJ_2468	2396	.	G	C	37.1114	.	DP=7;VDB=0.02;SGB=-0.453602;RPB=0.8;MQB=0;MQSB=0.607698;BQB=1;MQ0F=0;ICB=1;HOB=0.5;AC=1;AN=2;DP4=3,2,0,2;MQ=56	GT:PL	0/1:71,0,241

[truncated: 5 more sheets: S11, S12, S13, S14, S15]
